# Supplementary material for: The color phi phenomenon: Not so special, after all?
Source: PLoS Comput Biol. 2021 Sep 3;17(9):e1009344. doi: 10.1371/journal.pcbi.1009344 (PMC8445478; doi:10.1371/journal.pcbi.1009344)
Supplement: S1 Data — (ZIP) [file pcbi.1009344.s005.zip]

Archive with 52 entries (41 files):
- S1_Data/
- S1_Data/colphi_hires/
- S1_Data/colphi_hires/Fig6.png
- S1_Data/colphi_hires/Fig7a.png
- S1_Data/colphi_hires/Fig7b.png
- S1_Data/colphi_hires/animation/
- S1_Data/colphi_hires/animation/S4_Animation.mp4
- S1_Data/colphi_hires/animation/make_animation.py
- S1_Data/colphi_hires/animation/response.dat
- S1_Data/colphi_hires/animation/stimulus.dat
- S1_Data/colphi_hires/colphires.py
- S1_Data/colphi_hires/extra_analysis/
- S1_Data/colphi_hires/extra_analysis/Fig8.png
- S1_Data/colphi_hires/extra_analysis/colphires_extra_test.py
- S1_Data/colphi_hires/extra_analysis/launcher.py
- S1_Data/colphi_hires/extra_analysis/make_plots.py
- S1_Data/colphi_hires/extra_scans/
- S1_Data/colphi_hires/extra_scans/Fig9.png
- S1_Data/colphi_hires/extra_scans/colphires_extra_scans.py
- S1_Data/colphi_hires/extra_scans/make_plots.py
- S1_Data/colphi_hires/extra_scans/results_inputgamma.dat
- S1_Data/colphi_hires/extra_scans/results_inputsparsity.dat
- S1_Data/colphi_hires/extra_scans/results_ressparsity.dat
- S1_Data/colphi_hires/extra_scans/results_spectralradius.dat
- S1_Data/masking2/
- S1_Data/masking2/Fig2b.png
- S1_Data/masking2/masking2.py
- S1_Data/masking3/
- S1_Data/masking3/Fig2c.png
- S1_Data/masking3/masking3.py
- S1_Data/masking4/
- S1_Data/masking4/Fig2d.png
- S1_Data/masking4/masking4.py
- S1_Data/phi/
- S1_Data/phi/Fig4b.png
- S1_Data/phi/Fig4c.png
- S1_Data/phi/Fig4d.png
- S1_Data/phi/S3_Animation.mp4
- S1_Data/phi/extra_scan/
- S1_Data/phi/extra_scan/phi_scan_amplitude_interval.png
- S1_Data/phi/extra_scan/phi_scan_amplitude_interval.py
- S1_Data/phi/phi_3_inputs_fig4b.py
- S1_Data/phi/phi_animate.py
- S1_Data/timereversal/
- S1_Data/timereversal/Fig3b.png
- S1_Data/timereversal/Fig3c.png
- S1_Data/timereversal/Fig3d.png
- S1_Data/timereversal/Fig3e.png
- S1_Data/timereversal/timereversal1.py
- S1_Data/timereversal/timereversal2.py
- S1_Data/timereversal/timereversal_scan.py
- S1_Data/timereversal/timereversal_scan2.py
