# Supplementary material for: The color phi phenomenon: Not so special, after all?
Source: PLoS Comput Biol. 2021 Sep 3;17(9):e1009344. doi: 10.1371/journal.pcbi.1009344 (PMC8445478; doi:10.1371/journal.pcbi.1009344)
Supplement: S1 Data — (ZIP) [file pcbi.1009344.s005.zip › S1_Data/colphi_hires/animation/make_animation.py]

#!/usr/bin/python3
#Make an animation from the resulting timeseries of the color-phi ESN experiment.
#Show stimulus vs. perception over time.
#Lars Keuninckx
#21/05/2021

####################
# Imports
####################
from scipy import *
import matplotlib.pyplot as plt
import matplotlib
import os,sys

####################
# Constants
####################
FONTSIZE= 14
DELTA = 10
THRESHOLD = 0.5
BACKGROUNDCOLOR = "dimgrey"
SIZE = 800 #size of dots
TRANSIENT = 100
TEND = 3950
colormap = [BACKGROUNDCOLOR,'red','blue','purple']

####################
# Main
####################
if __name__ == "__main__":
    
    #load the stimulus data
    stimulus = genfromtxt('stimulus.dat')
    left_red_stimulus = stimulus[:,0]
    right_blue_stimulus = stimulus[:,0]
    
    
    #load the response data
    response = genfromtxt('response.dat')
    
    #zero out the initial transient dynamics which can be very high
    stimulus[0:TRANSIENT] = 0.
    response[0:TRANSIENT] = 0.
    
    #cut away the incomplete red->blue at the end
    stimulus = stimulus[:TEND]
    response = response[:TEND]
    
    numtimesteps = stimulus.shape[0]
    delta = 10
    
    #make the folder
    if not os.path.exists('./frames'):
        os.makedirs('frames')
        
    #remove previous frames
    if len(os.listdir('frames')):
        os.system('rm ./frames/*.png')
        
    #remove previous animation
    if os.path.exists('animation4.mp4'):
        os.system('rm animation4.mp4')
        
    #make the frames:
    counter = 0
    fig, (ax1,ax2) = plt.subplots(nrows=2,ncols=1,dpi=100,figsize=(6.4,4.8),sharex=True,sharey=True)
    for i in range(0,numtimesteps,DELTA):
        stim = 1*(stimulus[i]>=0.5) #left red | left blue | mid red | mid blue | right red | right blue
        colors_stim = (stim.reshape(3,2) * array([1,2])).sum(axis=1) 
        resp = 1*(response[i]>=0.5) #left | mid | right | red | blue
        colors_resp = resp[0:3] * resp[3] + resp[0:3] * 2 * resp[4]
        
        ax1.scatter([0,1,2],[0,0,0],s=SIZE,marker='o',edgecolors='face',c=[colormap[c] for c in colors_stim])
        ax1.set_facecolor(BACKGROUNDCOLOR)
        ax1.set_ylabel('Stimulus',fontsize=FONTSIZE)
        ax1.set_yticks([])
        ax1.set_title('time: %4i' %i,fontsize=FONTSIZE,loc='left')
        
        ax2.scatter([0,1,2],[0,0,0],s=SIZE,marker='o',edgecolors='face',c=[colormap[c] for c in colors_resp])
        ax2.set_xticklabels(['left','mid','right'],fontsize=FONTSIZE)
        ax1.set_yticks([])
        ax2.set_xticks([0,1,2])
        ax2.set_xlim(-0.5,2.5)
        ax2.set_facecolor(BACKGROUNDCOLOR)
        ax2.set_ylabel('Perception',fontsize=FONTSIZE)
        
        print('frame %i' %counter)
        plt.tight_layout()
        plt.savefig('./frames/frame%05i.png' %counter)
        counter +=1
        ax1.clear()
        ax2.clear()
        
    #now assemble all the frames into a movie
    print('Making animation...')
    os.system("""ffmpeg -framerate 10 -pattern_type glob -i "./frames/*.png" S4_Animation.mp4 """)
    #drag&drop in browser or convert to windows format if needed:
    #ffmpeg -i S4_Animation.mp4 -qscale:v 0  S4_Animation.wmv
    #cleanup, remove the frames
    #os.system('rm ./frames/*.png')
    print('Done!')
