# Supplementary material for: The color phi phenomenon: Not so special, after all?
Source: PLoS Comput Biol. 2021 Sep 3;17(9):e1009344. doi: 10.1371/journal.pcbi.1009344 (PMC8445478; doi:10.1371/journal.pcbi.1009344)
Supplement: S1 Data — (ZIP) [file pcbi.1009344.s005.zip › S1_Data/colphi_hires/animation/response.dat]

3.731177291389084712e+04 -9.524001492565723311e+03 3.903880463406103081e+04 1.243102944623660551e+04 5.439554660914957640e+04
2.655718925180030055e+04 -6.133502207712923337e+03 2.891184800114397876e+04 9.587641968907377304e+03 3.974789307632401324e+04
1.876296536857744650e+04 -3.607743516530312263e+03 2.147821964258106527e+04 7.394154428224834191e+03 2.923928706640341261e+04
1.311583605009973689e+04 -1.757970237068419010e+03 1.599829421164672385e+04 5.682787442967877723e+03 2.167337258171019494e+04
9.028786663451326604e+03 -4.303796045215858612e+02 1.194247434571693884e+04 4.339163034195826185e+03 1.620171837045090069e+04
6.077021951759226795e+03 4.981518614550368511e+02 8.929518572455759568e+03 3.281598917088520466e+03 1.222309346858147183e+04
3.952405318522927701e+03 1.124868739894141981e+03 6.683560973325547820e+03 2.449396585691842120e+03 9.311438446050815401e+03
2.430917524783653789e+03 1.525778626555540541e+03 5.004017654794886766e+03 1.796049956800126893e+03 7.164663849333999678e+03
1.349346735630220792e+03 1.759788909480728762e+03 3.744385309077937563e+03 1.285151967808549671e+03 5.568368986380373826e+03
5.885481676339113619e+02 1.872219384655696558e+03 2.797209027812110435e+03 8.878025562588227331e+02 4.370174023842904717e+03
6.139167315675149439e+01 1.897696110124878032e+03 2.083360190432220406e+03 5.808738482227126951e+02 3.461574125491169980e+03
-2.959374872781118029e+02 1.862489174842268767e+03 1.544346861005629762e+03 3.457832671541673335e+02 2.765115281415623031e+03
-5.302337264934467385e+02 1.786376610198154594e+03 1.136771893106313655e+03 1.675826358709928172e+02 2.225332140940008685e+03
-6.758382857114265789e+02 1.684117137538365569e+03 8.283211288731763489e+02 3.425555672281916486e+01 1.802344423977265251e+03
-7.579613348544735345e+02 1.566606414883162870e+03 5.948474353955607512e+02 -6.383936359534527583e+01 1.467331879019533517e+03
-7.951046226478720200e+02 1.441780515956246745e+03 4.182432524903852027e+02 -1.344173419758481032e+02 1.199336487774518901e+03
-8.008326407599233789e+02 1.315319290738289055e+03 2.848829058994961088e+02 -1.836327193953220558e+02 9.830022752731747460e+02
-7.850706637101684464e+02 1.191192224731426904e+03 1.844782017444304074e+02 -2.163775681119477667e+02 8.069773308776784688e+02
-7.550582941500470042e+02 1.072080845999336816e+03 1.092348577451775782e+02 -2.365259928270970704e+02 6.627834024216135731e+02
-7.160515206898780889e+02 9.597046523952067218e+02 5.322864923015731620e+01 -2.471337439128401456e+02 5.440155248483206378e+02
-6.718407144556185813e+02 8.550718059988685127e+02 1.194253328848571982e+01 -2.506008994535040983e+02 4.457745242852543015e+02
-6.251335729704442201e+02 7.586712700969073921e+02 -1.807791917418944649e+01 -2.488040175255373470e+02 3.642637954777455889e+02
-5.778387254932022188e+02 6.706194443497515749e+02 -3.948187865462386981e+01 -2.432031033632738399e+02 2.965019435651483946e+02
-5.312760928123389021e+02 5.907715033690019482e+02 -5.430612677969475044e+01 -2.349278713719577354e+02 2.401171551489242120e+02
-4.863331139489891939e+02 5.188054069310583145e+02 -6.412009928480983945e+01 -2.248470543562325474e+02 1.931992480533663183e+02
-4.435808746907350724e+02 4.542847980780370563e+02 -7.013534716422145721e+01 -2.136238922766024189e+02 1.541924684996338328e+02
-4.033604702660086332e+02 3.967056348365076701e+02 -7.328844168061186792e+01 -2.017604029064350470e+02 1.218171257962967502e+02
-3.658472276903266902e+02 3.455303298040107620e+02 -7.430399472025601426e+01 -1.896325850620632991e+02 9.501169245544588193e+01
-3.310984295706657576e+02 3.002123343793446111e+02 -7.374273989612265723e+01 -1.775183221953884640e+02 7.288948710788099561e+01
-2.990887236550479429e+02 2.602134499063577096e+02 -7.203835100716969464e+01 -1.656194317764384323e+02 5.470580702055303846e+01
-2.697363288557316992e+02 2.250156365277889563e+02 -6.952573941290756920e+01 -1.540790364078711718e+02 3.983260466701176483e+01
-2.429223557145014638e+02 1.941286909103710059e+02 -6.646288099983939901e+01 -1.429952088908121368e+02 2.773866308678407222e+01
-2.185049723866759450e+02 1.670948518494860764e+02 -6.304771158652147278e+01 -1.324316589474583452e+02 1.797382682365423534e+01
-1.963297116235262365e+02 1.434911490745234914e+02 -5.943124939687550068e+01 -1.224260780526619783e+02 1.015626610677281860e+01
-1.762368901167064905e+02 1.229301204975181463e+02 -5.572781998426216887e+01 -1.129966355340548034e+02 3.962045930529711768e+00
-1.580668697870351025e+02 1.050593750588832336e+02 -5.202304735880170483e+01 -1.041470191079970391e+02 -8.835229789983713999e-01
-1.416637097968559829e+02 8.956036313263939519e+01 -4.838011646535596810e+01 -9.587033230505039683e+01 -4.613130824567633681e+00
-1.268776225346082356e+02 7.614662703301291913e+01 -4.484469291083951248e+01 -8.815209636105282698e+01 -7.423592051432933658e+00
-1.135665449888401781e+02 6.456173493056667212e+01 -4.144879588631010847e+01 -8.097255220421902777e+01 -9.481053740411880426e+00
-1.015970602527304436e+02 5.457704804944478383e+01 -3.821385213008761639e+01 -7.430841672606220527e+01 -1.092544760744203813e+01
-9.084484604791214224e+01 4.598942993983473571e+01 -3.515310704906005412e+01 -6.813421456855212455e+01 -1.187430858863808680e+01
-8.119478342524962500e+01 3.861897519138256030e+01 -3.227352966159378411e+01 -6.242328053155324596e+01 -1.242605736388941295e+01
-7.254082569922320545e+01 3.230681105030998879e+01 -2.957731782911287155e+01 -5.714850704845230212e+01 -1.266282542965200264e+01
-6.478570257674437016e+01 2.691300735679942591e+01 -2.706308703515969682e+01 -5.228289488962764153e+01 -1.265288736554794014e+01
-5.784051540906511946e+01 2.231461671528631996e+01 -2.472680806260905229e+01 -4.779995243978373765e+01 -1.245275431661866605e+01
-5.162426504777249647e+01 1.840385682270061807e+01 -2.256254505039396463e+01 -4.367397883774901857e+01 -1.210897443769499660e+01
-4.606334282591706142e+01 1.508643959861547046e+01 -2.056303461763309315e+01 -3.988025839215333690e+01 -1.165967945284501184e+01
-4.109100687313184608e+01 1.228004655888616981e+01 -1.872013831904769177e+01 -3.639518752745061647e+01 -1.113591110585548449e+01
-3.664685968310368480e+01 9.912946252594338148e+00 -1.702519408676016610e+01 -3.319635071398624859e+01 -1.056275680338148959e+01
-3.267633810002735117e+01 7.922747161077495548e+00 -1.546928711520013167e+01 -3.026255809028953081e+01 -9.960319963880465366e+00
-2.913022331703541568e+01 6.255277934247715166e+00 -1.404345653580094222e+01 -2.757385458173848747e+01 -9.344547336862888187e+00
-2.596417580306297168e+01 4.863585984023302444e+00 -1.273885097347374540e+01 -2.511150805584657064e+01 -8.727932736743241549e+00
-2.313829808514856268e+01 3.707045087276128470e+00 -1.154684348357113777e+01 -2.285798230732507363e+01 -8.120114174147602171e+00
-2.061672684868972283e+01 2.750562634779271320e+00 -1.045911430266278330e+01 -2.079689930826498312e+01 -7.528379208335536532e+00
-1.836725475202547386e+01 1.963877391117421212e+00 -9.467708190233679488e+00 -1.891299411014369980e+01 -6.958091441090800799e+00
-1.636098159102402860e+01 1.320939026772975922e+00 -8.565071811186498962e+00 -1.719206497538289113e+01 -6.413049400114687160e+00
-1.457199391662288690e+01 7.993611842266545864e-01 -7.744075542053906247e+00 -1.562092069152640761e+01 -5.895787583009223454e+00
-1.297707185407489305e+01 3.799404034143663011e-01 -6.998023221152834594e+00 -1.418732653675760957e+01 -5.407828135110321455e+00
-1.155542164469807176e+01 4.623382247336849105e-02 -6.320652670634444803e+00 -1.287994999832153553e+01 -4.949890494564897381e+00
-1.028843230284110177e+01 -2.158108332077972591e-01 -5.706129254635015968e+00 -1.168830705660548119e+01 -4.522065334138460457e+00
-9.159454724162060302e+00 -4.181788767800753703e-01 -5.149034284513618331e+00 -1.060270962933282135e+01 -4.123958256153855473e+00
-8.153601575875654817e+00 -5.710712419695482822e-01 -4.644349713467818219e+00 -9.614214602424908662e+00 -3.754807928926311433e+00
-7.257566332627902739e+00 -6.831508325631148182e-01 -4.187440265035547782e+00 -8.714574743204138940e+00 -3.413582687018788420e+00
-6.459459878635243513e+00 -7.617569539524993161e-01 -3.774033898618654348e+00 -7.896191694140725303e+00 -3.099059037107508630e+00
-5.748663173842942342e+00 -8.130916840873396723e-01 -3.400201319454936311e+00 -7.152071168304246385e+00 -2.809885009133722633e+00
-5.115694564119621646e+00 -8.423816189624631079e-01 -3.062335082860954572e+00 -6.475780410673905862e+00 -2.544630855292780325e+00
-4.552090410878008697e+00 -8.540180453874199884e-01 -2.757128714722057339e+00 -5.861407946047620499e+00 -2.301829225019901060e+00
-4.050297806119488087e+00 -8.516782450333266752e-01 -2.481556167702365201e+00 -5.303525600100329029e+00 -2.080006618765764870e+00
-3.603578232381551061e+00 -8.384303212624217849e-01 -2.232851850261795335e+00 -4.797152756520517869e+00 -1.877707647392526269e+00
-3.205921119937556796e+00 -8.168236572910245741e-01 -2.008491398999467492e+00 -4.337722794338333188e+00 -1.693513381935190409e+00
-2.851966337657358963e+00 -7.889668631523818476e-01 -1.806173313176259398e+00 -3.921051636431002407e+00 -1.526054877656861208e+00
-2.536934739291609731e+00 -7.565948429310083156e-01 -1.623801527202886064e+00 -3.543308330610670964e+00 -1.374022778807557188e+00
-2.256565963536559138e+00 -7.211264145516906865e-01 -1.459468965862470213e+00 -3.200987579024513252e+00 -1.236173764977138489e+00
-2.007062760167173110e+00 -6.837137362672365271e-01 -1.311442100282874890e+00 -2.890884126358287176e+00 -1.111334470420842990e+00
-1.785041180584812537e+00 -6.452846367701567942e-01 -1.178146502737945411e+00 -2.610068916676027584e+00 -9.984034035296645015e-01
-1.587486035219626501e+00 -6.065788073810836067e-01 -1.058153384881734382e+00 -2.355866926840462838e+00 -8.963513006747234613e-01
-1.411711076245410368e+00 -5.681786917066347087e-01 -9.501670914178248495e-01 -2.125836585830256809e+00 -8.042202735814498737e-01
-1.255323418095940724e+00 -5.305358014702505898e-01 -8.530135141772916541e-01 -1.917750689184686053e+00 -7.211220445897197351e-01
-1.116191754859755747e+00 -4.939930911023111548e-01 -7.656293849067878909e-01 -1.729578721751749981e+00 -6.462355090770870447e-01
-9.924179785302840173e-01 -4.588039420395944035e-01 -6.870524028854561038e-01 -1.559470502421390847e+00 -5.788038211321691051e-01
-8.823118414438795298e-01 -4.251482338167988928e-01 -6.164121503752539866e-01 -1.405741068398128846e+00 -5.181311572669073939e-01
-7.843683421669993550e-01 -3.931459164032276021e-01 -5.529217474613687955e-01 -1.266856719665156561e+00 -4.635792865010444075e-01
-6.972475477014086209e-01 -3.628684417290060082e-01 -4.958702001895289868e-01 -1.141422147258708719e+00 -4.145640424976591021e-01
-6.197565926340757869e-01 -3.343483644766820362e-01 -4.446153936660266481e-01 -1.028168572323920671e+00 -3.705517784255789593e-01
-5.508336247730767354e-01 -3.075873796442465391e-01 -3.985776851041009650e-01 -9.259428272489458323e-01 -3.310558622615644708e-01
-4.895334890607045963e-01 -2.825630278221069602e-01 -3.572340534301474690e-01 -8.336973120785842184e-01 -2.956332582543836907e-01
-4.350149639358278364e-01 -2.592342669486242812e-01 -3.201127624706714414e-01 -7.504807650802831631e-01 -2.638812282675644383e-01
-3.865293837807257660e-01 -2.375460814964753808e-01 -2.867884983497788198e-01 -6.754297874740586849e-01 -2.354341762547846884e-01
-3.434104988336912356e-01 -2.174332762861013180e-01 -2.568779434659518301e-01 -6.077610678767086938e-01 -2.099606507981661707e-01
-3.050654387916438282e-01 -1.988235810513288015e-01 -2.300357516942312941e-01 -5.467642537551000714e-01 -1.871605178457684815e-01
-2.709666615191963501e-01 -1.816401735286490293e-01 -2.059508909587748349e-01 -4.917954209449817427e-01 -1.667623050889233127e-01
-2.406447803878108971e-01 -1.658037138749932637e-01 -1.843433233880205080e-01 -4.422710957678646082e-01 -1.485207219375297427e-01
-2.136821750318631530e-01 -1.512339691016677534e-01 -1.649609934029285796e-01 -3.976627867032220820e-01 -1.322143508295994252e-01
-1.897073003055993468e-01 -1.378510951053613098e-01 -1.475770972319878638e-01 -3.574919854618201498e-01 -1.176435071974992752e-01
-1.683896185713820159e-01 -1.255766332997154677e-01 -1.319876096531515941e-01 -3.213256005037692375e-01 -1.046282611059723422e-01
-1.494350866269087419e-01 -1.143342711002333090e-01 -1.180090445850510150e-01 -2.887717882258584723e-01 -9.300661412999033928e-02
-1.325821371283382177e-01 -1.040504067423171364e-01 -1.054764287837315351e-01 -2.594761492528050439e-01 -8.263282346888445318e-02
-1.175981012493139133e-01 -9.465455426288826857e-02 -9.424147000390803441e-02 -2.331182604921195889e-01 -7.337586513312999159e-02
-1.042760236305184662e-01 -8.607961762936611194e-02 -8.417090059083420783e-02 -2.094085145963617833e-01 -6.511802726890891790e-02
-9.243182728096144274e-02 -7.826205871060665231e-02 -7.514498152886517346e-02 -1.880852421345480252e-01 -5.775362545682583004e-02
-8.190179005032405257e-02 -7.114198058297915850e-02 -6.705615179816959426e-02 -1.689120910632482264e-01 -5.118783144280314445e-02
-7.254029859177535400e-02 -6.466314309182052966e-02 -5.980780904792482033e-02 -1.516756438322772738e-01 -4.533560693380422890e-02
-6.421784935082541779e-02 -5.877292522382049356e-02 -5.331320968252839521e-02 -1.361832499333104352e-01 -4.012073435296770185e-02
-5.681926979013951495e-02 -5.342224682863161433e-02 -4.749447724316269159e-02 -1.222610564382193843e-01 -3.547493742371443659e-02
-5.024213533033616841e-02 -4.856545925576938316e-02 -4.228170793066965416e-02 -1.097522188556467881e-01 -3.133708376844879240e-02
-4.439536091376794502e-02 -4.416021344150067307e-02 -3.761216520069865510e-02 -9.851527663340675645e-02 -2.765246300259605050e-02
-3.919794755347538739e-02 -4.016731193223677110e-02 -3.342955372500000522e-02 -8.842267943327897228e-02 -2.437213383382186294e-02
-3.457786741637391970e-02 -3.655055070339585654e-02 -2.968336601770715788e-02 -7.935944968812691513e-02 -2.145233453484252095e-02
-3.047107172460528091e-02 -3.327655475004576147e-02 -2.632829390495317057e-02 -7.122197019270970486e-02 -1.885395022691227496e-02
-2.682060802180785686e-02 -3.031461150385439396e-02 -2.332369905343512073e-02 -6.391688544499629643e-02 -1.654203321959357709e-02
-2.357583531556883827e-02 -2.763650434462761041e-02 -2.063313663529697806e-02 -5.736010600776353385e-02 -1.448537029500585049e-02
-2.069172543997410685e-02 -2.521634884215018246e-02 -1.822392658505123109e-02 -5.147590728483919520e-02 -1.265609366237185895e-02
-1.812824174703564495e-02 -2.303043306528707035e-02 -1.606676865048939362e-02 -4.619611320958938450e-02 -1.102933032962027937e-02
-1.584978685423266143e-02 -2.105706343172641937e-02 -1.413539569330168888e-02 -4.145935817359713838e-02 -9.582887869328260422e-03
-1.382471056422218680e-02 -1.927641698966908734e-02 -1.240626243088627234e-02 -3.721041879725817125e-02 -8.296971209347248077e-03
-1.202487305999966338e-02 -1.767040049526258372e-02 -1.085826566850300878e-02 -3.339961025631055236e-02 -7.153928978368639946e-03
-1.042525586672127247e-02 -1.622251702065113932e-02 -9.472492951317690313e-03 -2.998224006296368316e-02 -6.138025768450461328e-03
-9.003616192785557359e-03 -1.491773995621770155e-02 -8.231996813265141100e-03 -2.691811523436626885e-02 -5.235237767919898033e-03
-7.740179265965707600e-03 -1.374239484539430123e-02 -7.121592076146043837e-03 -2.417109619455004577e-02 -4.433070018421858549e-03
-6.617364662815816700e-03 -1.268404853544780053e-02 -6.127673885202966630e-03 -2.170869483597925864e-02 -3.720392269315198064e-03
-5.619543415377847850e-03 -1.173140595892618876e-02 -5.238054000074043870e-03 -1.950171106000198051e-02 -3.087292381678707898e-03
-4.732821253128349781e-03 -1.087421397278376389e-02 -4.441814584424719214e-03 -1.752390509318502154e-02 -2.524944808101281524e-03
-3.944846626836806536e-03 -1.010317201325960923e-02 -3.729176351043861359e-03 -1.575170154137595091e-02 -2.025493493420071900e-03
-3.244639337935950607e-03 -9.409849802977987565e-03 -3.091380298428703099e-03 -1.416392302962776739e-02 -1.581946489750407636e-03
-2.622438725666143000e-03 -8.786610640527214855e-03 -2.520582296710927039e-03 -1.274154938619176392e-02 -1.188082314911298454e-03
-2.069568021397572011e-03 -8.226541414842358790e-03 -2.009757503401488066e-03 -1.146750089537817985e-02 -8.383660606341436505e-04
-1.578314491780474782e-03 -7.723387565420125611e-03 -1.552615511172916740e-03 -1.032644308361341245e-02 -5.278745229588821530e-04
-1.141822176577989012e-03 -7.271493688676855527e-03 -1.143523855716921389e-03 -9.304610463004792109e-03 -2.522293216316029429e-04
-7.539969374192878604e-04 -6.865749001008225605e-03 -7.774393816362135112e-04 -8.389648104639491066e-03 -7.537295459769666195e-06
-4.094218675163574517e-04 -6.501537141957669519e-03 -4.498470007092691958e-04 -7.570468889753101394e-03 2.096628159051761031e-04
-1.032822547131218016e-04 -6.174690546686179005e-03 -1.567044309922493994e-04 -6.837124878074973822e-03 4.024475929327309132e-04
1.687015610514208674e-04 -5.881448569198255427e-03 1.056070104823447764e-04 -6.180691685585770756e-03 5.735516315326094627e-04
4.103333412786014378e-04 -5.618419281745445915e-03 3.403265873203054070e-04 -5.593164234596770257e-03 7.254047814058139920e-04
6.249938232940621674e-04 -5.382544646636233665e-03 5.503540742211043835e-04 -5.067363234047661535e-03 8.601664158049970865e-04
8.156878175213932991e-04 -5.171068858544458635e-03 7.382848416455090046e-04 -4.596850814778008498e-03 9.797545644687488675e-04
9.850859205471351743e-04 -4.981509433491737582e-03 9.064420519280247390e-04 -4.175854888671892695e-03 1.085873416741378605e-03
1.135561695264186710e-03 -4.811630955373402685e-03 1.056904911820311099e-03 -3.799200798312085681e-03 1.180036386358551681e-03
1.269224369025323540e-03 -4.659421225369442254e-03 1.191534378449432552e-03 -3.462250269876676612e-03 1.263587691937573254e-03
1.387948614137712866e-03 -4.523069645074428990e-03 1.311995845753699541e-03 -3.160846346872858703e-03 1.337721099844202399e-03
1.493400413892231882e-03 -4.400947573230951093e-03 1.419779771822504699e-03 -2.891263822675682604e-03 1.403496440616436303e-03
1.587060309248045087e-03 -4.291590537832234986e-03 1.516220101621001959e-03 -2.650164908118313178e-03 1.461854713852517307e-03
1.670243917033076286e-03 -4.193682036202517338e-03 1.602510405064094812e-03 -2.434559248285950162e-03 1.513631403213366866e-03
1.744120359944645315e-03 -4.106039030375541188e-03 1.679718800005502999e-03 -2.241768075691652484e-03 1.559568161610513926e-03
1.809728535590693355e-03 -4.027598626635153778e-03 1.748801179928705096e-03 -2.069392154226079583e-03 1.600323201273567975e-03
1.867991653853096068e-03 -3.957406290282960981e-03 1.810612789995502681e-03 -1.915282668051077053e-03 1.636480767047032714e-03
1.919730042573064566e-03 -3.894604940796853043e-03 1.865918937255628407e-03 -1.777515477442648262e-03 1.668559460085816681e-03
1.965672454389277846e-03 -3.838425205685780384e-03 1.915404522151220590e-03 -1.654367697483394295e-03 1.697019397397525609e-03
2.006466624152380973e-03 -3.788176596572156996e-03 1.959682173037435859e-03 -1.544296828797087073e-03 1.722268993034958839e-03
2.042687869106885046e-03 -3.743239705727319233e-03 1.999300220631994307e-03 -1.445922114726272412e-03 1.744670385960489511e-03
2.074847507174126804e-03 -3.703058853716356680e-03 2.034749209997244179e-03 -1.358007557428209111e-03 1.764545304467901587e-03
2.103399710904341191e-03 -3.667135815703659318e-03 2.066467968688812107e-03 -1.279447014894685708e-03 1.782178806024603546e-03
2.128748019458726048e-03 -3.635023815149907023e-03 2.094849332934245467e-03 -1.209250642205006443e-03 1.797824108507484198e-03
2.151250897441059351e-03 -3.606322394261951558e-03 2.120244564139284194e-03 -1.146532516941078939e-03 1.811705602449364960e-03
2.171226878999732435e-03 -3.580672722819144838e-03 2.142968121916055679e-03 -1.090500207283184864e-03 1.824022474465891719e-03
2.188958831538911909e-03 -3.557753238055738620e-03 2.163301243854220957e-03 -1.040444642057991587e-03 1.834951370256021619e-03
2.204698103014379740e-03 -3.537275881171808578e-03 2.181495554395951331e-03 -9.957314450730336830e-04 1.844649159465916455e-03
2.218667919805739075e-03 -3.518982664900249802e-03 2.197776171669829637e-03 -9.557932771713240072e-04 1.853254740126430988e-03
2.231066588137764484e-03 -3.502642584862769581e-03 2.212344632425811142e-03 -9.201227749144891277e-04 1.860891366959549487e-03
2.242070266220252961e-03 -3.488048772851470858e-03 2.225381133030168712e-03 -8.882660567905986682e-04 1.867668630438856781e-03
2.251835336210206151e-03 -3.475016124866669998e-03 2.237046886875759810e-03 -8.598172698839334771e-04 1.873683402664028108e-03
2.260500841657631099e-03 -3.463378901869873516e-03 2.247486161650158465e-03 -8.344136767846066505e-04 1.879021729109808803e-03
2.268190102768130600e-03 -3.452988803473999724e-03 2.256828105601016432e-03 -8.117306570056825876e-04 1.883759978227317333e-03
2.275012760946992785e-03 -3.443713156229932792e-03 2.265188035380560905e-03 -7.914783200249075890e-04 1.887965845526196063e-03
2.281066073919646442e-03 -3.435433294725953601e-03 2.272669436933938414e-03 -7.733973270660499111e-04 1.891699474072083831e-03
2.286436545546166599e-03 -3.428043053645524196e-03 2.279364671267103404e-03 -7.572558679385110736e-04 1.895013978355564177e-03
2.291200908075552434e-03 -3.421447479922790080e-03 2.285356466018129140e-03 -7.428468888974748552e-04 1.897956710308790207e-03
2.295427279022987932e-03 -3.415561734072980471e-03 2.290718824951909482e-03 -7.299851677089463919e-04 1.900569521239958704e-03
2.299176223459653556e-03 -3.410309875107486732e-03 2.295517930178903043e-03 -7.185053054854506627e-04 1.902889591292478144e-03
2.302501416124869138e-03 -3.405624109291238710e-03 2.299813051649834961e-03 -7.082594693201826885e-04 1.904949793242849410e-03
2.305450623680371791e-03 -3.401443742404808290e-03 2.303657121956348419e-03 -6.991155769355827942e-04 1.906779507407918572e-03
2.308066126715857536e-03 -3.397714628590620123e-03 2.307097645825706422e-03 -6.909555486345198005e-04 1.908404636196792126e-03
2.310385578311979771e-03 -3.394388322703889571e-03 2.310177012986969203e-03 -6.836739921709522605e-04 1.909848186187446117e-03
2.312442251422908157e-03 -3.391421600099420175e-03 2.312933189386967570e-03 -6.771767421014374122e-04 1.911130573716945946e-03
2.314265904715284705e-03 -3.388775769053609110e-03 2.315400146471802145e-03 -6.713796028634533286e-04 1.912269814056344330e-03
2.315882782568223774e-03 -3.386416336070396937e-03 2.317608283192384988e-03 -6.662074501946335658e-04 1.913282161694951355e-03
2.317316160770133138e-03 -3.384312436537584290e-03 2.319584789802320302e-03 -6.615931815758813173e-04 1.914181717438623309e-03
2.318586899491492659e-03 -3.382436558240442537e-03 2.321354004379827529e-03 -6.574768594873603433e-04 1.914981170557439327e-03
2.319713261385913938e-03 -3.380764113899203949e-03 2.322937696590088308e-03 -6.538049638038501143e-04 1.915691667818464339e-03
2.320711573702283204e-03 -3.379273193786502816e-03 2.324355300515890121e-03 -6.505296260002069175e-04 1.916323337354697287e-03
2.321596402907744050e-03 -3.377944125531939790e-03 2.325624365766998380e-03 -6.476082489825785160e-04 1.916884881211444736e-03
2.322380547411739826e-03 -3.376759477760060690e-03 2.326760448340792209e-03 -6.450026885431725532e-04 1.917384142871014774e-03
2.323075357708148658e-03 -3.375703587153111584e-03 2.327777459868229926e-03 -6.426789786928566173e-04 1.917828180012293160e-03
2.323691071069333702e-03 -3.374762552994070575e-03 2.328687907720450312e-03 -6.406066986528458074e-04 1.918223031680099666e-03
2.324236455024220049e-03 -3.373923931576428004e-03 2.329503018700052053e-03 -6.387587764038471505e-04 1.918574285809881985e-03
2.324719709577038884e-03 -3.373176621607854031e-03 2.330232753593008965e-03 -6.371109120664186776e-04 1.918886729981750250e-03
2.325147775991354138e-03 -3.372510720510035753e-03 2.330886083655059338e-03 -6.356416797643760219e-04 1.919164758874103427e-03
2.325526904314756393e-03 -3.371917417098302394e-03 2.331471070647239685e-03 -6.343316326820058748e-04 1.919412155984900892e-03
2.325862689758650959e-03 -3.371388815139653161e-03 2.331994764972478151e-03 -6.331637086987029761e-04 1.919632282806560397e-03
2.326160058146342635e-03 -3.370917880602064542e-03 2.332463707716669887e-03 -6.321224700513994321e-04 1.919828253448940814e-03
2.326423367776442319e-03 -3.370498356161988340e-03 2.332883610506542027e-03 -6.311942215688759461e-04 1.920002760016359389e-03
2.326656489458400756e-03 -3.370124655702966265e-03 2.333259530132636428e-03 -6.303668014879804105e-04 1.920158116263337433e-03
2.326862871996127069e-03 -3.369791773366159759e-03 2.333596203243359923e-03 -6.296292322076624259e-04 1.920296475873328745e-03
2.327045629499480128e-03 -3.369495310835191049e-03 2.333897653443273157e-03 -6.289718039624858648e-04 1.920419716043397784e-03
2.327207286725752056e-03 -3.369231237229541875e-03 2.334167642402462661e-03 -6.283858856477309018e-04 1.920529495691880584e-03
2.327350419363938272e-03 -3.368996092831366695e-03 2.334409335162490606e-03 -6.278636865317821503e-04 1.920627299114130437e-03
2.327477071958128363e-03 -3.368786656210431829e-03 2.334625809453427792e-03 -6.273983362916624174e-04 1.920714479638263583e-03
2.327589136257302016e-03 -3.368600171597790904e-03 2.334819691895972937e-03 -6.269835248531308025e-04 1.920792157761752605e-03
2.327688278455752879e-03 -3.368434134245035239e-03 2.334993281692732126e-03 -6.266139898798428476e-04 1.920861381222493947e-03
2.327775990124791861e-03 -3.368286264958442189e-03 2.335148768906947225e-03 -6.262847145990235731e-04 1.920923168654553592e-03
2.327853551832959056e-03 -3.368154624695307575e-03 2.335288052563555539e-03 -6.259913116082316265e-04 1.920978218549862504e-03
-6.245284304895903915e-03 1.352752192178741097e-02 1.323609178507467732e-02 -5.771576441293291282e-02 7.823409380216617137e-02
1.586961730208713561e-02 6.506657868158072233e-03 2.651857837918214500e-03 -2.187994560699735302e-02 4.690807852603029460e-02
4.001512058312073350e-02 -5.872012368854484521e-03 -6.183766745380125940e-03 2.630354470238671638e-02 1.655796702834777534e-03
4.896764329168945551e-02 -1.556396780506474897e-02 -9.406018682057037950e-03 5.313452358677750453e-02 -2.913686685496941209e-02
3.770462821557885036e-02 -1.982248424610588700e-02 -8.588019081798847765e-03 5.088416384933225345e-02 -4.159003900713287294e-02
9.758000815054401755e-03 -1.867500702428515069e-02 -5.808050860650837421e-03 2.494521578955755103e-02 -3.967027291946578771e-02
-2.696430066134780645e-02 -1.349463069527701009e-02 -2.397694363025948405e-03 -1.403676434165390674e-02 -2.881986142892856151e-02
-6.347338011983083561e-02 -6.116315109466086142e-03 1.035224078805185854e-03 -5.476189204273396172e-02 -1.379257916414644569e-02
-9.181114167586201802e-02 1.702477797152823769e-03 4.294441809179261327e-03 -8.770036588612128980e-02 1.886143858428113163e-03
-1.061269842248293571e-01 8.573526460168068297e-03 7.331860608246643096e-03 -1.061066270740411710e-01 1.588502984668593854e-02
-1.030005324282683432e-01 1.359127364958112594e-02 1.010329279233701527e-02 -1.061685729564487701e-01 2.686260697373654693e-02
-8.128708854928845540e-02 1.632702641472860705e-02 1.252115851093549281e-02 -8.667540500027826056e-02 3.423650133481714875e-02
-4.170802226144587621e-02 1.675349326433206443e-02 1.446297379879979417e-02 -4.846372129031806253e-02 3.797216605744324625e-02
1.365571787027874961e-02 1.513800135944620706e-02 1.580161117453826591e-02 6.192320002810447477e-03 3.840301043237559497e-02
8.186551739345304668e-02 1.193119933122943621e-02 1.643617243826156482e-02 7.414946532117028255e-02 3.608342377992812544e-02
1.595650507952086627e-01 7.667756270166137256e-03 1.631337896833429113e-02 1.518729903600615216e-01 3.167319556814618409e-02
2.433322032011346892e-01 2.887390231990139000e-03 1.543679735914338380e-02 2.358055939876066986e-01 2.585079679556656629e-02
3.299373935442417860e-01 -1.921294198837131262e-03 1.386531202297192067e-02 3.226290736511145951e-01 1.925233768997713923e-02
4.165149593900423497e-01 -6.355426205118419603e-03 1.170397510577458888e-02 4.094309964148123981e-01 1.243251185223925859e-02
5.006605640810448676e-01 -1.011427297999034636e-02 9.090625913813710213e-03 4.937933777109719813e-01 5.843539256602525711e-03
5.804699137443094514e-01 -1.300158754747826606e-02 6.181186145113315433e-03 5.738214191424049204e-01 -1.719068823149427772e-04
6.545339250878896564e-01 -1.491808369428326841e-02 3.135760322038549930e-03 6.481291752570541576e-01 -5.377573572332039475e-03
7.219039425253868103e-01 -1.584777139760262799e-02 1.068781202775426209e-04 7.157967060302325990e-01 -9.633656838559545577e-03
7.820384083606768399e-01 -1.584121027735818643e-02 -2.769463229924440384e-03 7.763105305857607163e-01 -1.288279578147921711e-02
8.347400181373814121e-01 -1.499800132478412706e-02 -5.379807662393432111e-03 8.294964646956941579e-01 -1.513425556186120957e-02
8.800901385766337626e-01 -1.345014206708583515e-02 -7.636499220097903162e-03 8.754514500669756671e-01 -1.644795283209532499e-02
9.183852764617768116e-01 -1.134727295902848709e-02 -9.478591753577347845e-03 9.144788814410276245e-01 -1.691946976643521339e-02
9.500787322394899093e-01 -8.844361893352470361e-03 -1.087090334476670250e-02 9.470302384979731869e-01 -1.666677156754303724e-02
9.757292585054528899e-01 -6.092013796660467051e-03 -1.180172351450892165e-02 9.736545235100493301e-01 -1.581900239398237318e-02
9.959575491448049434e-01 -3.229338164601358585e-03 -1.227964370627887547e-02 9.949560423701768741e-01 -1.450747516355477273e-02
1.011410665531002451e+00 -3.791442741203354672e-04 -1.232991866709198803e-02 1.011560395012566005e+00 -1.285879249917343259e-02
1.022734018697519787e+00 2.354857459067716263e-03 -1.199068542337045074e-02 1.024088104772090446e+00 -1.098991408071015030e-02
1.030550220311852172e+00 4.889208656095433980e-03 -1.130929114879108965e-02 1.033135059135020128e+00 -9.004921317682601511e-03
1.035443948174361140e+00 7.160570259657106362e-03 -1.033890483085997403e-02 1.039258813940250548e+00 -6.993200397118926048e-03
1.037951911413983908e+00 9.124640988375176676e-03 -9.135526794125325978e-03 1.042969785608875100e+00 -5.028760002460330725e-03
1.038557006446353626e+00 1.075442344335897360e-02 -7.755455386359244585e-03 1.044726396912665223e+00 -3.170422423863783479e-03
1.037685811636038125e+00 1.203808976970321964e-02 -6.253230807487852871e-03 1.044933317545655882e+00 -1.462646949221380055e-03
1.035708653864276130e+00 1.297665054335084278e-02 -4.680045065470039845e-03 1.043942043861534330e+00 6.321544060483574867e-05
1.032941576617304236e+00 1.358158591392566450e-02 -3.082585782976821065e-03 1.042053169261635048e+00 1.387407464790157974e-03
1.029649642703589052e+00 1.387255684130650479e-02 -1.502267768955789506e-03 1.039519807030956144e+00 2.500124697689898312e-03
1.026051104418002069e+00 1.387527876249805558e-02 2.519958070479333401e-05 1.036551727889673202e+00 3.399854816962033510e-03
1.022322064942272846e+00 1.361961032489489298e-02 1.469965405703987926e-03 1.033319869608021691e+00 4.091771101229824126e-03
1.018601339361339342e+00 1.313788662628212478e-02 2.807964629027992487e-03 1.029960954576381482e+00 4.586236027535051107e-03
1.014995293167885393e+00 1.246350647488725372e-02 4.020670487079769373e-03 1.026582022506772773e+00 4.897447535768151283e-03
1.011582498103962280e+00 1.162977075910021085e-02 5.094719410408288240e-03 1.023264740486411029e+00 5.042247736128047109e-03
1.008418095858360175e+00 1.066895851909066550e-02 6.021446781232953072e-03 1.020069401367436512e+00 5.039099778514355421e-03
1.005537798591831233e+00 9.611620591385872103e-03 6.796369554649572819e-03 1.017038556161423912e+00 4.907232505502179265e-03
1.002961488738947082e+00 8.486067288686172105e-03 7.418643654091283679e-03 1.014200256629919750e+00 4.665943051804788411e-03
1.000696405302733183e+00 7.318024736377992667e-03 7.890518252679612488e-03 1.011570902683160966e+00 4.334045574069023132e-03
9.987399192905286327e-01 6.130434161605080590e-03 8.216805741540156305e-03 1.009157707201666199e+00 3.929451922886073589e-03
9.970819173977361061e-01 4.943369420288945548e-03 8.404379354033153504e-03 1.006960799577427679e+00 3.468866489129140973e-03
9.957068189542042091e-01 3.774049526327871718e-03 8.461708457616623491e-03 1.004974996567398193e+00 2.967580338008701801e-03
9.945952578636934049e-01 2.636925541082746349e-03 8.398437079449649900e-03 1.003191272258845856e+00 2.439348187181167305e-03
9.937254625838249922e-01 1.543823264000820927e-03 8.225008597946725786e-03 1.001597961307197693e+00 1.896333153126761317e-03
9.930743709774105810e-01 5.041253607487305999e-04 7.952338128234259784e-03 1.000181728206371190e+00 1.349106183624826372e-03
9.926185117365093902e-01 -4.750200805574422702e-04 7.591531517391558737e-03 9.989283349605102558e-01 8.066881855484098196e-04
9.923346869472879916e-01 -1.388476403008098714e-03 7.153649406973272562e-03 9.978232369030592963e-01 2.766229736153036356e-04
9.922004847758216783e-01 -2.232889559309114702e-03 6.649513343290891498e-03 9.968520343372802017e-01 -2.349257847527042031e-04
9.921946504618972540e-01 -3.006460696269641630e-03 6.089550312026403844e-03 9.960008039870444918e-01 -7.230639021145179868e-04
9.922973402135539800e-01 -3.708726171680609696e-03 5.483672495756763965e-03 9.952563325005030492e-01 -1.184046021080575883e-03
9.924902794373338111e-01 -4.340348639743751846e-03 4.841188085265457630e-03 9.946062710223486647e-01 -1.615152141312137246e-03
9.927568454950232990e-01 -4.902922455585212447e-03 4.170739091932773590e-03 9.940392264124966459e-01 -2.014564277487806976e-03
9.930820896333898418e-01 -5.398794832217390649e-03 3.480262719676829875e-03 9.935448036540037720e-01 -2.381246231379918754e-03
9.934527136138058268e-01 -5.830904437971184961e-03 2.776972221909090877e-03 9.931136110735678812e-01 -2.714829694014042616e-03
9.938570121375960298e-01 -6.202636841408093460e-03 2.067354653263464570e-03 9.927372371639648918e-01 -3.015507259988225996e-03
9.942847902639186941e-01 -6.517697600429528393e-03 1.357181703497190028e-03 9.924082081524829846e-01 -3.283933852799236774e-03
9.947272646240890026e-01 -6.780001691367942840e-03 6.515314235002733767e-04 9.921199316377169453e-01 -3.521137361531145871e-03
9.951769544059061445e-01 -6.993578930632793345e-03 -4.518186324276030064e-05 9.918666318626492284e-01 -3.728438299731351435e-03
9.956275670629111119e-01 -7.162493644500500523e-03 -7.291715592145919800e-04 9.916432805621298030e-01 -3.907378690200857818e-03
9.960738831432536244e-01 -7.290778516107820906e-03 -1.397238273057155311e-03 9.914455262005503755e-01 -4.059659899212419987e-03
9.965116428211331367e-01 -7.382380003036814742e-03 -2.046726833214052022e-03 9.912696242536185309e-01 -4.187088299659080803e-03
9.969374367501586676e-01 -7.441115225446992554e-03 -2.675481642654631287e-03 9.911123698657320347e-01 -4.291530058253556490e-03
9.973486021190183237e-01 -7.470638282029540278e-03 -3.281801589764654636e-03 9.909710339725279482e-01 -4.374871787149459124e-03
9.977431263760081492e-01 -7.474415409888024442e-03 -3.864395766868256032e-03 9.908433043037803145e-01 -4.438989111804403365e-03
9.981195574800949544e-01 -7.455707082044682465e-03 -4.422340010933112353e-03 9.907272304935759166e-01 -4.485720128286629915e-03
9.984769221482565627e-01 -7.417556886139209382e-03 -4.955035350576508790e-03 9.906211748930218164e-01 -4.516844943282194436e-03
9.988146523537579924e-01 -7.362785478107980452e-03 -5.462168592202942818e-03 9.905237676757678855e-01 -4.534069419605657458e-03
9.991325183000299148e-01 -7.293988974197418429e-03 -5.943675132584758103e-03 9.904338676915358519e-01 -4.539013549219816923e-03
9.994305699874530546e-01 -7.213541113742394373e-03 -6.399704485374968499e-03 9.903505267702712445e-01 -4.533202445600181818e-03
9.997090848119114526e-01 -7.123598306861822493e-03 -6.830588317825458944e-03 9.902729595360142412e-01 -4.518061352428048849e-03
9.999685220391256735e-01 -7.026106961347977631e-03 -7.236811332404613495e-03 9.902005163130525034e-01 -4.494912660447880626e-03
1.000209483034268487e+00 -6.922812581251491793e-03 -7.618984789587557316e-03 9.901326602903282037e-01 -4.464974728762172163e-03
1.000432677232311107e+00 -6.815270156948827207e-03 -7.977822438988368958e-03 9.900689476144179935e-01 -4.429363048984669149e-03
1.000638892815914005e+00 -6.704855542920995504e-03 -8.314119157148525119e-03 9.900090106384595856e-01 -4.389092631754465401e-03
1.000828971780720167e+00 -6.592777121113613248e-03 -8.628732015495188534e-03 9.899525433975213673e-01 -4.345080800703726709e-03
1.001003789584501646e+00 -6.480088082753354684e-03 -8.922563240048475564e-03 9.898992900980374543e-01 -4.298151878174394369e-03
1.001164237364719156e+00 -6.367698422764078714e-03 -9.196545826853252947e-03 9.898490348277846351e-01 -4.249041769071482122e-03
1.001311208092374727e+00 -6.256387003304553218e-03 -9.451630467083305120e-03 9.898015935250441544e-01 -4.198402937618084252e-03
1.001445584763132501e+00 -6.146813169834786095e-03 -9.688774764072149992e-03 9.897568069372937316e-01 -4.146810213569551706e-03
1.001568231549754273e+00 -6.039528008841443807e-03 -9.908933861879631877e-03 9.897145356808323413e-01 -4.094766001799143851e-03
1.001679986598901451e+00 -5.934985045314533636e-03 -1.011305228166747838e-02 9.896746552567492472e-01 -4.042706030304543674e-03
1.001781656377715990e+00 -5.833550469105830416e-03 -1.030205787537852302e-02 9.896370528804254718e-01 -3.991004879935644567e-03
1.001874012137704995e+00 -5.735512628234573640e-03 -1.047685591038316488e-02 9.896016247676016064e-01 -3.939981237635947764e-03
1.001957786917046178e+00 -5.641091020152089186e-03 -1.063832516229012981e-02 9.895682738406321732e-01 -3.889903120580129325e-03
1.002033673874393571e+00 -5.550444364416762255e-03 -1.078731422603596002e-02 9.895369081077660667e-01 -3.840992867480963469e-03
1.002102325648593251e+00 -5.463678468004218303e-03 -1.092463922395836562e-02 9.895074396954441909e-01 -3.793431809754110873e-03
1.002164354009437375e+00 -5.380853101087268442e-03 -1.105108165211277083e-02 9.894797837569058174e-01 -3.747364535229280591e-03
1.002220330330601428e+00 -5.301988263454404660e-03 -1.116738730343058705e-02 9.894538579101208597e-01 -3.702903166413307190e-03
1.002270786564622540e+00 -5.227070198088767938e-03 -1.127426571474643424e-02 9.894295818885439076e-01 -3.660131274955347180e-03
1.002316216217877809e+00 -5.156056386113050394e-03 -1.137238953378982842e-02 9.894068772682658164e-01 -3.619106937549076974e-03
1.030737586210307200e+00 2.880282775913656224e-02 3.014222399360733107e-02 1.019988023126643384e+00 6.969461486733052880e-02
1.011594568859436549e+00 -6.602881430808338337e-03 9.010418165416922420e-03 9.989022965128242504e-01 1.509980903938412666e-02
9.865615054732188582e-01 -3.197742929842206649e-02 -1.054676065541571006e-02 9.749483458490431076e-01 -3.091103036422282457e-02
9.740783458837540820e-01 -3.316221395834872965e-02 -1.503044263517949730e-02 9.678967967520293314e-01 -4.201110750727821141e-02
9.789088904071832076e-01 -1.810319812830130104e-02 -8.407728113525081426e-03 9.805871022508654278e-01 -2.818913817463908345e-02
9.981950492365285754e-01 1.854231892139068805e-03 2.026568370638415217e-03 1.007397751420285203e+00 -5.321901990100741386e-03
1.025474921611021273e+00 1.853727691013773438e-02 1.068602711166022345e-02 1.039673148592555663e+00 1.502507696568500251e-02
1.053329490780015476e+00 2.806787607732985634e-02 1.473319308570353314e-02 1.068883944892149884e+00 2.724661501997616142e-02
1.075019243937276769e+00 2.994119854156451765e-02 1.361159646330634132e-02 1.088224009217810817e+00 3.034802970068994910e-02
1.085364793798362371e+00 2.565347252675564960e-02 8.200371426937635988e-03 1.093199072589413845e+00 2.601956512080505490e-02
1.081081416858069133e+00 1.752352212679397780e-02 4.761417949339374900e-05 1.081613612377623213e+00 1.703894078673329204e-02
1.060746190130885225e+00 7.890366216088295914e-03 -9.179138585750479251e-03 1.053238000260535046e+00 6.219417424290440977e-03
1.024544179534132127e+00 -1.331788795141619630e-03 -1.802323091396829113e-02 1.009341677743577748e+00 -4.152518027694895864e-03
9.739064117893576622e-01 -8.828856129184714518e-03 -2.539614295528735965e-02 9.522073980060667964e-01 -1.252598532300908118e-02
9.111200909683248028e-01 -1.388797999970847741e-02 -3.061619708751095459e-02 8.846916833153954940e-01 -1.807576947612687945e-02
8.389633801343734376e-01 -1.630355463021260221e-02 -3.337582774111069739e-02 8.098628624829871114e-01 -2.057886475813575089e-02
7.603944656802923419e-01 -1.624474901655048598e-02 -3.367269030422903597e-02 7.307262771173554938e-01 -2.024925078148953617e-02
6.783078096923418343e-01 -1.412046099903818686e-02 -3.172850167175056413e-02 6.500331291263137246e-01 -1.757428210112266243e-02
5.953589563505374826e-01 -1.046151513219228946e-02 -2.791030007938388735e-02 5.701623712793661980e-01 -1.317523022589739412e-02
5.138520823020371608e-01 -5.828655943332705647e-03 -2.266207168577238917e-02 4.930620167833694723e-01 -7.700662128627300262e-03
4.356806491268798709e-01 -7.477430026483489200e-04 -1.645011530490592122e-02 4.202357900830975268e-01 -1.752999276504851878e-03
3.623100700206123292e-01 4.330478712290641852e-03 -9.722632428747601807e-03 3.527620982258667937e-01 4.155818067374639213e-03
2.947914361648145132e-01 9.050534286870970391e-03 -2.882374545151833445e-03 2.913341330913681304e-01 9.625462771509774029e-03
2.337964197286055423e-01 1.315729675297916401e-02 3.729634910996537656e-03 2.363120323334442219e-01 1.437131896091159433e-02
1.796650137694086879e-01 1.649067790640401654e-02 9.841558821790385991e-03 1.877801263854053104e-01 1.821712404489517212e-02
1.324594636535039172e-01 1.897391860438801814e-02 1.525158363074297085e-02 1.456042000954766991e-01 2.108076566946692765e-02
9.201938172918744385e-02 2.059861921043193433e-02 1.982410074560903013e-02 1.094853223657992203e-01 2.295677931397221982e-02
5.801449967839289457e-02 2.140882248022535350e-02 2.348288467328529805e-02 7.900811009858443867e-02 2.389809666783548892e-02
2.999274463945766911e-02 2.148572741316456813e-02 2.620258808747166768e-02 5.368231445390847512e-02 2.399874567345250398e-02
7.422313748975284398e-03 2.093401334241207223e-02 2.799956176750129089e-02 3.297736743661516812e-02 2.337852142227347940e-02
-1.027282441646093503e-02 1.987028878102137242e-02 2.892273059114813805e-02 1.635005620846641250e-02 2.217013871995732188e-02
-2.368402461434016004e-02 1.841384229373943526e-02 2.904502460296498612e-02 3.265833909608772956e-03 2.050900825997814536e-02
-3.339530385710531846e-02 1.667964201260474510e-02 2.845567814802052453e-02 -6.785522307836799882e-03 1.852553858770988882e-02
-3.996633799397386611e-02 1.477338562654040288e-02 2.725356506562093273e-02 -1.427910333950421773e-02 1.633971607952844352e-02
-4.392040429956978187e-02 1.278832357274950482e-02 2.554163050081115216e-02 -1.964808943012030795e-02 1.405763917136937380e-02
-4.573650923703098670e-02 1.080354643818282057e-02 2.342240216967184097e-02 -2.328021689936576877e-02 1.176965626655146480e-02
-4.584495345625327900e-02 8.883428849003394134e-03 2.099451526009943336e-02 -2.551677255178219639e-02 9.549763228278607130e-03
-4.462563055858481675e-02 7.077943362673977390e-03 1.835014970129122958e-02 -2.665348397749767173e-02 7.455946426489390433e-03
-4.240842912986408919e-02 5.423592134320642799e-03 1.557326500915223733e-02 -2.694276598231226671e-02 5.531193906790576875e-03
-3.947518430504715070e-02 3.944742295061587356e-03 1.273851072619436309e-02 -2.659687559753365349e-02 3.804944324656389654e-03
6.278828713402617723e-02 2.779702562474994920e-02 -4.342864964564796537e-02 -1.410029588441830128e-03 4.856669262517243624e-02
4.953818485228111967e-02 3.896257211454212666e-02 -5.200505060201976448e-03 1.345309818862006068e-02 6.984715367434546351e-02
1.551029505935730413e-02 4.688131658440397587e-02 4.799980230018263683e-02 1.699891595671942923e-02 9.339249794720672071e-02
-7.332156928896438330e-03 5.474943392437126022e-02 8.041323444194858894e-02 1.295338865020312369e-02 1.148771228035911918e-01
-1.386878285120474175e-02 6.288257747837633360e-02 8.298958183877402917e-02 5.680703314283164218e-03 1.263226731243776157e-01
-8.404588937992230058e-03 7.056500077669625171e-02 6.078282899397891015e-02 -1.417206693076877855e-03 1.243604474730091169e-01
3.051497180422302336e-03 7.694411462580319494e-02 2.456686446384992450e-02 -6.295367376878857613e-03 1.108578436542302370e-01
1.567725790664553642e-02 8.138713676271436270e-02 -1.417708687222329900e-02 -8.127941106067737564e-03 9.101524886500556022e-02
2.649810154252918437e-02 8.356633301264082547e-02 -4.586295987246558070e-02 -6.983431534536066465e-03 7.118490620632655919e-02
3.415061489067738876e-02 8.342618372080323752e-02 -6.382536821911344305e-02 -3.480631183265359141e-03 5.723206156108062714e-02
3.838917333632707596e-02 8.111240527978225145e-02 -6.440434080286649987e-02 1.502281254943227395e-03 5.359495650918688625e-02
3.961206017993390560e-02 7.689974779168551322e-02 -4.653577011049492285e-02 7.042682495011831634e-03 6.293335536611266434e-02
3.850177704589441419e-02 7.113248240420944057e-02 -1.113889114640187472e-02 1.231397897572605871e-02 8.618138924066442996e-02
3.579068085673497990e-02 6.418040850076067727e-02 3.952363052667351440e-02 1.666357664544193540e-02 1.228311431768815964e-01
3.213032069470500574e-02 5.640865297755226493e-02 1.024181019529351033e-01 1.964343292274861597e-02 1.713136426405981183e-01
2.803471461811568588e-02 4.815822295677207876e-02 1.742026878855540417e-01 2.100771811456070282e-02 2.293879072531126440e-01
2.387037198786856607e-02 3.973438187858846504e-02 2.515711766172898933e-01 2.068993068860436324e-02 2.944859997951425612e-01
1.987204967008437961e-02 3.140050349611556157e-02 3.314861630278755911e-01 1.876912229090521578e-02 3.639895938831614330e-01
1.616971952898893505e-02 2.337569017436180729e-02 4.113188787232502364e-01 1.543227785623457748e-02 4.354320105630904436e-01
1.281767740147188306e-02 1.583496160492359195e-02 4.889156975696096197e-01 1.093762561140465550e-02 5.066307109518675134e-01
9.820791252423077822e-03 8.911192942832713015e-03 5.626107277057599276e-01 5.581824485489050858e-03 5.757608873827848583e-01
7.155655017413664609e-03 2.698231392059824429e-03 6.312015223302296363e-01 -3.274172249803086743e-04 6.413828259246656671e-01
4.786144025274552405e-03 -2.745222363955690525e-03 6.939018611228675582e-01 -6.492740225439774804e-03 7.024355229805223644e-01
2.673832896107342094e-03 -7.391279708826914430e-03 7.502823994946083985e-01 -1.264267356236814521e-02 7.582076262187911198e-01
7.841866172384470701e-04 -1.123832240955380257e-02 8.002071041191811673e-01 -1.854185888441861607e-02 8.082948271476197988e-01
-9.104417404159903526e-04 -1.430645081018155906e-02 8.437709452991839498e-01 -2.399673069157870486e-02 8.525507832964649424e-01
-2.430032865959219635e-03 -1.663307883427478373e-02 8.812423476992989890e-01 -2.885751036592409946e-02 8.910367462813155726e-01
-3.787520887271966785e-03 -1.826879759937583003e-02 9.130123893482959829e-01 -3.301736599860305432e-02 9.239734368311474100e-01
-4.990170898963697255e-03 -1.927359696856001392e-02 9.395516281292657368e-01 -3.640952411478792783e-02 9.516973843274172395e-01
-6.041249755071476102e-03 -1.971350446365249809e-02 9.613746625109342858e-01 -3.900301903559011407e-02 9.746229272568598390e-01
-6.941680207091849297e-03 -1.965767380715988111e-02 9.790120255856891163e-01 -4.079765424830839038e-02 9.932103257597191259e-01
-7.691491213336121291e-03 -1.917593300640874077e-02 9.929887074176804163e-01 -4.181863247686123941e-02 1.007939915623865090e+00
-8.290970734378788620e-03 -1.833678231560043059e-02 1.003808448927884456e+00 -4.211120513718924485e-02 1.019291901044198312e+00
-8.741492834815289825e-03 -1.720581811787269544e-02 1.011942902441660408e+00 -4.173559394257608801e-02 1.027731185371521860e+00
-9.046033577760681510e-03 -1.584454814110358711e-02 1.017824776121415198e+00 -4.076235613320022821e-02 1.033696550468448550e+00
-9.209415271470788866e-03 -1.430955576506676152e-02 1.021844147966476157e+00 -3.926829566444212105e-02 1.037593472545268014e+00
-9.238331440428737551e-03 -1.265196896383713465e-02 1.024347223923541605e+00 -3.733297038888849784e-02 1.039789893926354125e+00
-9.141206712229177356e-03 -1.091718656789453235e-02 1.025636916696385015e+00 -3.503580338292522356e-02 1.040614326746435836e+00
-8.927943883463740349e-03 -9.144817313426756300e-03 1.025974722921091598e+00 -3.245377639541402459e-02 1.040355738005018793e+00
-8.609603020886424929e-03 -7.368788408712134697e-03 1.025583472401194740e+00 -2.965966466945246793e-02 1.039264745631953701e+00
-8.198050840292125940e-03 -5.617584927676944062e-03 1.024650609368109144e+00 -2.672075747796043288e-02 1.037555731018073857e+00
-7.705609117692802101e-03 -3.914585066013387404e-03 1.023331742850132287e+00 -2.369800312408187892e-02 1.035409551739576273e+00
-7.144724040699657053e-03 -2.278461264722864144e-03 1.021754267880169209e+00 -2.064551595140073914e-02 1.032976598478853703e+00
-6.527670208015479147e-03 -7.236216661112848669e-04 1.020020912539621349e+00 -1.761038161384931300e-02 1.030380002252059057e+00
-5.866298532055225223e-03 7.393293108179932460e-04 1.018213111456134357e+00 -1.463270307795028202e-02 1.027718845260096714e+00
-5.171831588086206466e-03 2.103127890222822316e-03 1.016394139362091664e+00 -1.174583334613998886e-02 1.025071268915780820e+00
-4.454706810065545142e-03 3.363398971487185918e-03 1.014611967861128505e+00 -8.976747600172529928e-03 1.022497407597256824e+00
-3.724464921106118709e-03 4.518224779531010427e-03 1.012901827467430849e+00 -6.346513278913334943e-03 1.020042100513819605e+00
-2.989680418977513909e-03 5.567741218328592367e-03 1.011288472691376228e+00 -3.870823020406533033e-03 1.017737356509314850e+00
-2.257927655591629446e-03 6.513766798889264464e-03 1.009788159688469023e+00 -1.560562377562746406e-03 1.015604561122017913e+00
-1.535778596007730812e-03 7.359466446359874681e-03 1.008410352173086721e+00 5.776127800345420837e-04 1.013656427167006768e+00
-8.288251410704106092e-04 8.109051481369533576e-03 1.007159176508139353e+00 2.540705134379095398e-03 1.011898697630385868e+00
-1.417215826222673059e-04 8.767515506406198256e-03 1.006034649093635380e+00 4.328827622885000892e-03 1.010331615296308883e+00
5.217583093326538801e-04 9.340405029433895834e-03 1.005033700872445479e+00 5.944685835856944323e-03 1.008951178300776519e+00
1.158653663878794760e-03 9.833623176746186800e-03 1.004151021887082607e+00 7.393099484033882618e-03 1.007750199249130674e+00
1.766742760082706809e-03 1.025326386843516957e-02 1.003379750094609335e+00 8.680566315888427198e-03 1.006719190409057774e+00
2.344465625355951488e-03 1.060547435918124393e-02 1.002712025452638045e+00 9.814871469643549062e-03 1.005847093925694935e+00
2.890846495574805886e-03 1.089634292475238908e-02 1.002139429008821025e+00 1.080474133777897805e-02 1.005121876980410889e+00
3.405417584872338921e-03 1.113180940228630789e-02 1.001653325423831120e+00 1.165954234784294385e-02 1.004531010054051876e+00
3.888145954988431185e-03 1.131759551935829222e-02 1.001245124331035186e+00 1.238902171280642506e-02 1.004061844025272876e+00
4.339364997576922178e-03 1.145915254710416775e-02 1.000906474495423026e+00 1.300308844110986684e-02 1.003701903537148610e+00
4.759710645885206759e-03 1.156162387451331597e-02 1.000629403810307849e+00 1.351163061372062657e-02 1.003439107633312233e+00
5.150063523615244776e-03 1.162982020650815684e-02 1.000406414248573128e+00 1.392436644709960092e-02 1.003261931458837353e+00
5.511496885446831584e-03 1.166820533217105549e-02 1.000230541940254625e+00 1.425072532401827630e-02 1.003159518790198490e+00
5.845230021805036813e-03 1.168089055681775790e-02 1.000095389150374103e+00 1.449975509058276657e-02 1.003121754532912746e+00
6.152587651740759611e-03 1.167163617537880782e-02 9.999951347926980816e-01 1.468005320930387825e-02 1.003139305335935205e+00
6.434965136577375233e-03 1.164385864649375435e-02 9.999245285871438682e-01 1.479971746448427439e-02 1.003203634900273755e+00
6.693798022752162069e-03 1.160064211399003398e-02 9.998788732846151106e-01 1.486631428088003304e-02 1.003306999205960892e+00
6.930536874278914183e-03 1.154475301154889166e-02 9.998539981970679946e-01 1.488686130142014008e-02 1.003442426808760501e+00
7.146626223402563483e-03 1.147865728671604302e-02 9.998462273215409368e-01 1.486782213760307059e-02 1.003603688630391844e+00
7.343487464822828770e-03 1.140453900552529376e-02 9.998523433750960976e-01 1.481511052043060772e-02 1.003785259264986962e+00
7.522505053202621639e-03 1.132431989208271261e-02 9.998695506001240574e-01 1.473410286780563183e-02 1.003982272624853067e+00
7.685016120376531035e-03 1.123967941384762526e-02 9.998954369148123078e-01 1.462965654172876384e-02 1.004190475810901262e+00
7.832302064343821257e-03 1.115207465227285866e-02 9.999279365219990723e-01 1.450613286942825653e-02 1.004406180320074782e+00
7.965582997712772340e-03 1.106275989332061727e-02 9.999652940459782258e-01 1.436742352234432474e-02 1.004626213310984895e+00
8.086014044238254428e-03 1.097280568319547456e-02 1.000006029993528500e+00 1.421697918522113468e-02 1.004847870484809391e+00
8.194682814064435661e-03 1.088311698185862042e-02 1.000048909132601693e+00 1.405783946393057704e-02 1.005068869388196617e+00
8.292608741612639278e-03 1.079445027244219091e-02 1.000092910282546654e+00 1.389266345358919352e-02 1.005287305786623619e+00
8.380743449379224330e-03 1.070742985029937699e-02 1.000137199342134409e+00 1.372376055951463059e-02 1.005501612060470507e+00
8.459971366391982883e-03 1.062256289333163295e-02 1.000181104303919710e+00 1.355312009218323510e-02 1.005710518395062536e+00
8.531112194759771228e-03 1.054025330631702673e-02 1.000224092727876268e+00 1.338244103317265399e-02 1.005913017143029720e+00
8.594922619522549212e-03 1.046081458844128065e-02 1.000265751790720969e+00 1.321315948371193372e-02 1.006108329471317120e+00
8.652099480968900025e-03 1.038448165854788385e-02 1.000305770168779418e+00 1.304647574761474971e-02 1.006295875515206717e+00
8.703282510396093130e-03 1.031142133251705673e-02 1.000343922198226210e+00 1.288337915684678592e-02 1.006475246889749542e+00
8.749057546083349735e-03 1.024174202939320821e-02 1.000380053956178017e+00 1.272467158014478628e-02 1.006646181922405958e+00
8.789959952991921455e-03 1.017550246797327418e-02 1.000414070884289686e+00 1.257098938367562369e-02 1.006808543883380480e+00
8.826477642287500203e-03 1.011271932839008514e-02 1.000445927260443568e+00 1.242282334533229005e-02 1.006962300845771097e+00
8.859054571075830609e-03 1.005337416972906794e-02 1.000475616754556540e+00 1.228053721206379123e-02 1.007107508237822913e+00
8.888093871064484119e-03 9.997419527280726470e-03 1.000503164796100464e+00 1.214438448914734181e-02 1.007244293621624820e+00
8.913960809877607971e-03 9.944784313120180741e-03 1.000528621603734791e+00 1.201452381064882502e-02 1.007372842839686200e+00
8.936986028857063502e-03 9.895378463625092991e-03 1.000552056422748137e+00 1.189103270189661998e-02 1.007493388213333674e+00
8.957468104199506342e-03 9.849097130427253433e-03 1.000573552664718591e+00 1.177391976489161607e-02 1.007606198079884052e+00
8.975676450063474476e-03 9.805824140130425803e-03 1.000593203927564900e+00 1.166313606518087909e-02 1.007711568352533504e+00
8.991853734187316149e-03 9.765435139343026094e-03 1.000611110386671498e+00 1.155858500533213373e-02 1.007809814167558216e+00
9.006218198919668794e-03 9.727800139444298111e-03 1.000627376262855250e+00 1.146013055040384643e-02 1.007901264005340636e+00
9.018966011353768408e-03 9.692785861261654645e-03 1.000642107377643697e+00 1.136760547342419159e-02 1.007986253724084236e+00
9.030273096868768334e-03 9.660257468567579053e-03 1.000655409436149057e+00 1.128081786737311631e-02 1.008065122121479362e+00
9.040297321917023510e-03 9.630080287024611607e-03 1.000667386324494146e+00 1.119955674766970333e-02 1.008138207122101448e+00
9.049179876456037164e-03 9.602120922863832675e-03 1.000678139367664699e+00 1.112359762009873521e-02 1.008205842459574342e+00
9.057047143869567662e-03 9.576248452503932640e-03 1.000687766150804237e+00 1.105270637708599679e-02 1.008268355362815782e+00
-4.875277576502412558e-03 -4.237238094538042787e-02 1.035393794860283379e+00 2.624951190045976546e-02 9.618966243433533236e-01
-4.427502433827612549e-03 -3.333912199013866484e-02 1.000234798513702117e+00 1.563330431599752046e-02 9.468348697409965098e-01
-3.107562202785629779e-03 -7.506160198317957111e-03 9.611455632257275283e-01 2.266335932290530764e-03 9.482655048341257498e-01
-3.996475585154257715e-03 1.617525999790814240e-02 9.443327054104884155e-01 -5.628617000184021890e-03 9.621401068143313751e-01
-6.402516301022842526e-03 3.115372270258376375e-02 9.537303196630091406e-01 -7.137902986869448796e-03 9.856194290186977014e-01
-8.944073764723725617e-03 3.665103523235302418e-02 9.823884776051272638e-01 -4.297214183679898269e-03 1.014392653174581937e+00
-1.068841289088595659e-02 3.429347293240425643e-02 1.019541425281204283e+00 2.367618144489824772e-04 1.042909723459160887e+00
-1.135325133509468287e-02 2.644673539543873630e-02 1.054647157841827720e+00 4.269216911779949442e-03 1.065471424968563952e+00
-1.113946512487018481e-02 1.543531876268389169e-02 1.079383053489436861e+00 6.431981124478625134e-03 1.077246925982763059e+00
-1.048268775048200041e-02 3.215337948859087192e-03 1.088338343484792858e+00 6.171224831632571295e-03 1.074899768820614554e+00
-9.847137698670849204e-03 -8.725129917365848087e-03 1.078941374129499309e+00 3.568309026377392001e-03 1.056800797407049686e+00
-9.597380339982919395e-03 -1.935610472537518945e-02 1.050994207434996497e+00 -8.849457299220375717e-04 1.022925668046809733e+00
-9.942810691427439451e-03 -2.804735610880015884e-02 1.006057841317669954e+00 -6.493340071756392717e-03 9.745610146201215684e-01
-1.093485558521933854e-02 -3.449310115320258774e-02 9.468351658724714071e-01 -1.252050464609055780e-02 9.139277137146564201e-01
-1.249526344327023253e-02 -3.863560666468401905e-02 8.766308808335452341e-01 -1.829990673832071479e-02 8.437999173474963754e-01
-1.445780065841972828e-02 -4.059535002852499019e-02 7.989223421609494835e-01 -2.329926379024982452e-02 7.671684551896760240e-01
-1.661114458693191409e-02 -4.061104119318770245e-02 7.170471612043911591e-01 -2.714769356862234417e-02 6.869726689183153212e-01
-1.873581206746166572e-02 -3.899048117818892933e-02 6.339974913353216834e-01 -2.963600747170858085e-02 6.059072055359138176e-01
-2.063186902523739263e-02 -3.607198333156702574e-02 5.523033655335893854e-01 -3.069969443458830938e-02 5.262992075295187533e-01
-2.213682144792983308e-02 -3.219542891019955277e-02 4.739851780977915041e-01 -3.039242306658707093e-02 4.500453507353086025e-01
-2.313466910709394142e-02 -2.768171422030718531e-02 4.005562519596423954e-01 -2.885595247425953858e-02 3.785958210501121357e-01
-2.355787485430482775e-02 -2.281923343434755225e-02 3.330588999524479732e-01 -2.629052821794175543e-02 3.129723198071587831e-01
-2.338421925378497690e-02 -1.785605408986157272e-02 2.721204889603541233e-01 -2.292831494378333446e-02 2.538085305423010141e-01
-2.263039784884313121e-02 -1.299653140631562565e-02 2.180191605002619326e-01 -1.901122780145669822e-02 2.014034590101800859e-01
-2.134392578591359779e-02 -8.401241126193781383e-03 1.707517141476273537e-01 -1.477365719074441586e-02 1.557802044262643903e-01
-1.959455997712211683e-02 -4.189265377135598101e-03 1.300985717462026514e-01 -1.042999355559004471e-02 1.167447399348020554e-01
-1.746609766269102693e-02 -4.420285113155841827e-04 9.568267102440586314e-02 -6.166495242723613046e-03 8.394104008038993925e-02
-1.504909864161163568e-02 2.791963908748584799e-03 6.702060523093678057e-02 -2.136848468580865301e-03 5.690031897393055260e-02
-1.243482704740017653e-02 5.491986092238221318e-03 4.356539217405952513e-02 1.539303040772210807e-03 3.508324814902152866e-02
-9.710517304483801126e-03 7.659926784981507808e-03 2.474098747188691050e-02 4.775571005666279234e-03 1.791482586122583598e-02
-6.955933000426739454e-03 9.315364624853827991e-03 9.969123850169125944e-03 7.516428595408797264e-03 4.812126862816512585e-03
-4.241102316882461309e-03 1.049105893616797403e-02 -1.310674379055853933e-03 9.733773818879853934e-03 -4.794491658685728908e-03
-1.625064331165049225e-03 1.122895931257517077e-02 -9.626933118852321059e-03 1.142291245196247473e-02 -1.144595060031861067e-02
8.445604325970634818e-04 1.157678229174052831e-02 -1.546693708951352164e-02 1.259832691175688524e-02 -1.564392128784675151e-02
3.131359575490932912e-03 1.158516034229251090e-02 -1.927136313315713778e-02 1.328950434617581777e-02 -1.784434766159392893e-02
5.209451672271825373e-03 1.130534081494261045e-02 -2.143198255362221971e-02 1.353701793595973868e-02 -1.845420802419539541e-02
7.062494805722963065e-03 1.078739201875578146e-02 -2.229168170015327632e-02 1.338898767244245391e-02 -1.783078262815251946e-02
8.682506741024553776e-03 1.007886214756581467e-02 -2.214616537094116211e-02 1.289799299229343887e-02 -1.628278948192019016e-02
1.006860102643258870e-02 9.223831550116301514e-03 -2.124681471468647942e-02 1.211846624937606975e-02 -1.407284845481626689e-02
1.122571698215324432e-02 8.262297978944843635e-03 -1.980427804664941505e-02 1.110456620517652482e-02 -1.142082942533306777e-02
1.216340224345913157e-02 7.229835648104199208e-03 -1.799246028531342745e-02 9.908506468491395935e-03 -8.507728853146545589e-03
1.289468757022405043e-02 6.157474272185936570e-03 -1.595265909418230876e-02 8.579300885685370304e-03 -5.479798172018490732e-03
1.343507763522211462e-02 5.071748744740034454e-03 -1.379766097670653835e-02 7.161878131228149869e-03 -2.452712797094136477e-03
1.380167195748072118e-02 3.994876922661205754e-03 -1.161566510563716292e-02 5.696514870578539558e-03 4.843688511755317450e-04
1.401241917483275756e-02 2.945028336398536339e-03 -9.473947910009883344e-03 4.218534966639708728e-03 3.264964558184146881e-03
1.408549993357155472e-02 1.936653885422856547e-03 -7.422215152473654598e-03 2.758226059086155146e-03 5.841712511028163135e-03
1.403883296734420583e-02 9.808506038098130375e-04 -5.495614161191042513e-03 1.340927376077161171e-03 8.183142053894698620e-03
1.388969159597763792e-02 8.574243474868126214e-05 -3.717400802997872233e-03 -1.275265458389185369e-05 1.027078580227680504e-02
1.365441851521609351e-02 -7.431394460581941530e-04 -2.101267404214013368e-03 -1.286624674321501516e-03 1.209663639019709080e-02
1.334822667558910325e-02 -1.502487182733602822e-03 -6.533488049171864986e-04 -2.468543510985909961e-03 1.366093412798363715e-02
1.298507132014492527e-02 -2.190867186072864570e-03 6.260691661736927927e-04 -3.549995217326795682e-03 1.497026848664972931e-02
1.257758234714856371e-02 -2.808396249747602269e-03 1.741113585012499243e-03 -4.525668024143669754e-03 1.603596762288361788e-02
1.213704470137599856e-02 -3.356446452016825788e-03 2.699130185646936297e-03 -5.393022331190877594e-03 1.687275074073113501e-02
1.167341659311205149e-02 -3.837380920231225900e-03 3.509704169118776917e-03 -6.151873112685279921e-03 1.749761289102025330e-02
1.119537644262891263e-02 -4.254320172549341805e-03 4.183867669780738652e-03 -6.803994121582945809e-03 1.792891805234830827e-02
1.071039066300727427e-02 -4.610938867699587718e-03 4.733467787445988506e-03 -7.352749798883451149e-03 1.818566930887755007e-02
1.022479603125248104e-02 -4.911291283860919066e-03 5.170671858650166541e-03 -7.802759429978323169e-03 1.828693597053643316e-02
9.743890892423223704e-03 -5.159663682206883095e-03 5.507587775355204940e-03 -8.159595814504427835e-03 1.825141077279113233e-02
9.272030794818419963e-03 -5.360451445085345767e-03 5.755980440881103277e-03 -8.429518635239219293e-03 1.809707839856855571e-02
8.812725049210712314e-03 -5.518058458619634621e-03 5.927067206357605755e-03 -8.619242882559774444e-03 1.784097663767170161e-02
8.368732072995044291e-03 -5.636816456899396144e-03 6.031377655745018274e-03 -8.735739927942631766e-03 1.749903324525803328e-02
7.942150805320125073e-03 -5.720921853935578838e-03 6.078665064706001431e-03 -8.786070586211280897e-03 1.708596458774991333e-02
7.534506847150623798e-03 -5.774387811470660381e-03 6.077858539356384426e-03 -8.777246483077760786e-03 1.661522405629511923e-02
7.146833180740941316e-03 -5.801009121569222771e-03 6.037047081917989999e-03 -8.716118087249924429e-03 1.609898918832186610e-02
6.779743795050308108e-03 -5.804338701636879705e-03 5.963487572444137186e-03 -8.609286287537543103e-03 1.554817888245452195e-02
6.433500959246885031e-03 -5.787672705992008559e-03 5.863630860403645784e-03 -8.463034744636388496e-03 1.497249380918219686e-02
6.108075205702334642e-03 -5.754043524575536139e-03 5.743160589190665632e-03 -8.283280418254435062e-03 1.438047269766684622e-02
5.803199237561784685e-03 -5.706219179046456702e-03 5.607040387985762209e-03 -8.075540150457527488e-03 1.377956054056994617e-02
5.518414647667668760e-03 -5.646707193591282703e-03 5.459566746139898896e-03 -7.844909750929218717e-03 1.317618395842146128e-02
5.253113529761321843e-03 -5.577762605753378011e-03 5.304424426867626607e-03 -7.596055234898813069e-03 1.257583059486933053e-02
5.006573919672518969e-03 -5.501398603882989846e-03 5.144742703123483807e-03 -7.333212093726615421e-03 1.198313017084728926e-02
4.777990405273158103e-03 -5.419399547463399358e-03 4.983150764019228518e-03 -7.060193129291292280e-03 1.140193469473160803e-02
4.566499927022960037e-03 -5.333335040631936863e-03 4.821831309527624398e-03 -6.780401005016756244e-03 1.083539710089098662e-02
4.371203700429759920e-03 -5.244575133474427275e-03 4.662571649532765150e-03 -6.496845990113797598e-03 1.028604610473848879e-02
4.191185231320559978e-03 -5.154305699761607684e-03 4.506811092142015696e-03 -6.212166679688380100e-03 9.755857259733602405e-03
4.025525217002723366e-03 -5.063544065706082620e-03 4.355685647169593722e-03 -5.928653192313504405e-03 9.246319925296120346e-03
3.873313507938291878e-03 -4.973154213075758889e-03 4.210068269458133727e-03 -5.648271357131307013e-03 8.758498923270963132e-03
3.733658639248460531e-03 -4.883861691268975846e-03 4.070606119057629257e-03 -5.372688287025084719e-03 8.293091275845654309e-03
3.605695266742259264e-03 -4.796267630808870308e-03 3.937753579521086067e-03 -5.103297487949021161e-03 7.850478636100888252e-03
3.488589798507746309e-03 -4.710862302090390585e-03 3.811802387645002455e-03 -4.841243970076902770e-03 7.430773795931600034e-03
3.381544403964653611e-03 -4.628037660950212739e-03 3.692907979711890221e-03 -4.587448685924755409e-03 7.033863410470075905e-03
3.283800026110839099e-03 -4.548099064777488820e-03 3.581113138352520764e-03 -4.342631929830531590e-03 6.659445964032784104e-03
3.194637800334021449e-03 -4.471276106414734386e-03 3.476368299743626267e-03 -4.107335560547653586e-03 6.307065486907958984e-03
3.113380065769888461e-03 -4.397732525831088424e-03 3.378549634362570941e-03 -3.881944008753634989e-03 5.976141081191599369e-03
3.039390598132740706e-03 -4.327575303250341676e-03 3.287474595708772540e-03 -3.666703842100105248e-03 5.665993696311488748e-03
2.972074042190797627e-03 -4.260862764567718841e-03 3.202915329893585294e-03 -3.461741833234555088e-03 5.375868437113240361e-03
2.910875060479156673e-03 -4.197612068310263567e-03 3.124609938822686672e-03 -3.267081821832107380e-03 5.104954689159058034e-03
2.855277161870617419e-03 -4.137805719437892549e-03 3.052272251807153225e-03 -3.082659590290859342e-03 4.852403275435790420e-03
2.804801151796709746e-03 -4.081397551999543793e-03 2.985600040119607002e-03 -2.908337097323965281e-03 4.617340688128024340e-03
2.759003604296594858e-03 -4.028317855045315810e-03 2.924281674495432526e-03 -2.743914572420180775e-03 4.398881952511146665e-03
2.717474977544043213e-03 -3.978477969212690368e-03 2.868001822207588702e-03 -2.589141895441571251e-03 4.196140667772851884e-03
2.679837729374412447e-03 -3.931774428565404378e-03 2.816445987264160067e-03 -2.443728455546079203e-03 4.008237709058448672e-03
2.645744578330777586e-03 -3.888092300257994793e-03 2.769304213870782405e-03 -2.307351967829163186e-03 3.834308445220813155e-03
2.614876422740053385e-03 -3.847308289550710469e-03 2.726274098677095026e-03 -2.179666260417434387e-03 3.673508399515412748e-03
2.586940681794658303e-03 -3.809293324593454599e-03 2.687062595214229077e-03 -2.060307919236947782e-03 3.525017760694026947e-03
2.561669258284382522e-03 -3.773914822886581533e-03 2.651388385856989771e-03 -1.948902232470572926e-03 3.388045079191215336e-03
2.538817119784653187e-03 -3.741038495718385093e-03 2.618982580315787345e-03 -1.845068331022048369e-03 3.261829493567347527e-03
2.518160181352868676e-03 -3.710529965246678330e-03 2.589589705166872591e-03 -1.748423352182726376e-03 3.145643160678446293e-03
2.499493923096451908e-03 -3.682256121464888565e-03 2.562968184065539390e-03 -1.658586068515432999e-03 3.038792012375779450e-03
2.482632116880267859e-03 -3.656085986222024076e-03 2.538890592404641211e-03 -1.575179949213634245e-03 2.940616614068858325e-03
2.467404883645940572e-03 -3.631891868280945346e-03 2.517143671866506338e-03 -1.497835892223520204e-03 2.850492557627148926e-03
2.453657856676727533e-03 -3.609549776228959672e-03 2.497527944797184318e-03 -1.426193841325584799e-03 2.767829806543886662e-03
2.441250355332158506e-03 -3.588940167901455425e-03 2.479857801517937332e-03 -1.359904856144567020e-03 2.692072710487991571e-03
2.430054781143553555e-03 -3.569948125004884787e-03 2.463960634486284107e-03 -1.298631952522555366e-03 2.622699234052561224e-03
2.419955177174415439e-03 -3.552463818778051063e-03 2.449676700052805245e-03 -1.242051492226892151e-03 2.559219588874839246e-03
2.410846384009346366e-03 -3.536382530000992119e-03 2.436858325381763279e-03 -1.189853475807467476e-03 2.501175622455775738e-03
2.402632911980617791e-03 -3.521604898196528666e-03 2.425369377306196839e-03 -1.141742059189709835e-03 2.448139450279995799e-03
2.395228279056027532e-03 -3.508036801576963626e-03 2.415084636595565826e-03 -1.097436008421937004e-03 2.399712102487683296e-03
2.388554203207604587e-03 -3.495589453450520523e-03 2.405889223155099899e-03 -1.056668452292797156e-03 2.355522345169447362e-03
2.382539663813076913e-03 -3.484179160295752808e-03 2.397677752014715225e-03 -1.019186935081961565e-03 2.315225166967138648e-03
2.377120545133948326e-03 -3.473727365417289548e-03 2.390353962255176157e-03 -9.847534365690080449e-04 2.278500513057224452e-03
2.372238595853559673e-03 -3.464160488874767907e-03 2.383830033068079501e-03 -9.531436953693628311e-04 2.245051742647774518e-03
2.367841349041555077e-03 -3.455409669186337851e-03 2.378025797952432185e-03 -9.241469324479112402e-04 2.214604377513751388e-03
2.363881285418756306e-03 -3.447410555963870138e-03 2.372868388192728162e-03 -8.975657365226652473e-04 2.186904821428470314e-03
2.360315462283324450e-03 -3.440103288085083477e-03 2.368291592574678361e-03 -8.732151691219769418e-04 2.161718890420161188e-03
2.357105106057133526e-03 -3.433432102610822767e-03 2.364235406275838614e-03 -8.509224517183611169e-04 2.138830852345563471e-03
2.354215219384059310e-03 -3.427345285672345199e-03 2.360645368753466755e-03 -8.305264964292291552e-04 2.118041724315844476e-03
2.351614079088903964e-03 -3.421794765017693862e-03 2.357472316361963749e-03 -8.118772111629368737e-04 2.099168777931481600e-03
2.349273192521650344e-03 -3.416736080907867290e-03 2.354671691136900336e-03 -7.948349648358998820e-04 2.082043734844774008e-03
2.347166788240429014e-03 -3.412128107811440714e-03 2.352203475311398506e-03 -7.792701162543380633e-04 2.066512199235148728e-03
2.345271605008747429e-03 -3.407932787013123743e-03 2.350031441892497241e-03 -7.650623301742598414e-04 2.052432551863603294e-03
2.343566629861015826e-03 -3.404115101147908717e-03 2.348123154661152512e-03 -7.521002571593271568e-04 2.039674916886724532e-03
2.342032974411267787e-03 -3.400642690394306555e-03 2.346449320612009615e-03 -7.402807841572212055e-04 2.028120346949435771e-03
2.340653642022516578e-03 -3.397485756067908369e-03 2.344983593502547592e-03 -7.295085197256412357e-04 2.017659906414337456e-03
2.339413134905043989e-03 -3.394616956938989460e-03 2.343702552025206387e-03 -7.196954593382542953e-04 2.008194132940843701e-03
2.338297672395128757e-03 -3.392011070900480263e-03 2.342585066799074411e-03 -7.107603596523404121e-04 1.999632004299201071e-03
2.337294761673547328e-03 -3.389644998605945148e-03 2.341612191230524331e-03 -7.026285111351171508e-04 1.991890472709201276e-03
2.336393117730040103e-03 -3.387497517906012945e-03 2.340767226996831596e-03 -6.952308522159000859e-04 1.984893606277182698e-03
2.335582597879692912e-03 -3.385549231097684242e-03 2.340034938242752105e-03 -6.885041202622232959e-04 1.978572414373047650e-03
2.334854099899530411e-03 -3.383782275705016218e-03 2.339402024517767131e-03 -6.823899566370528191e-04 1.972863770788535476e-03
2.334199336473830044e-03 -3.382180397238698788e-03 2.338856465939898044e-03 -6.768348666810197756e-04 1.967710253666155040e-03
2.333610944333486259e-03 -3.380728658157750033e-03 2.338387675990816206e-03 -6.717897867929423228e-04 1.963059694389812648e-03
2.333082273253239691e-03 -3.379413456059410237e-03 2.337986144993919879e-03 -6.672095660178456455e-04 1.958864493644796312e-03
2.332607262360397726e-03 -3.378222312676371075e-03 2.337643512873910367e-03 -6.630530315305804834e-04 1.955081461346708238e-03
2.332180498342495412e-03 -3.377143879333743826e-03 2.337352423637639731e-03 -6.592823028768179938e-04 1.951671263668686152e-03
2.331797135411761701e-03 -3.376167838723631576e-03 2.337106227059848607e-03 -6.558628811035305262e-04 1.948598364833742380e-03
2.331452807993628085e-03 -3.375284677531453781e-03 2.336899073270615190e-03 -6.527630594064248726e-04 1.945830168551765382e-03
2.331143557967152447e-03 -3.374485804670257494e-03 2.336725825443863869e-03 -6.499538976640906185e-04 1.943337454576976597e-03
2.330865841940976679e-03 -3.373763403942575678e-03 2.336582052521407604e-03 -6.474090660049114376e-04 1.941093491041101515e-03
2.330616480321623385e-03 -3.373110283064306714e-03 2.336463672691024840e-03 -6.451043791457777843e-04 1.939074150868691504e-03
2.330392613657750189e-03 -3.372520035554771312e-03 2.336367244424764067e-03 -6.430178273149067536e-04 1.937257562531158328e-03
2.330191571672912687e-03 -3.371986647835001349e-03 2.336289580853190273e-03 -6.411293979908805341e-04 1.935623877216130495e-03
2.330011084268335253e-03 -3.371504841197747737e-03 2.336228120839223266e-03 -6.394207484845537692e-04 1.934155137860216200e-03
2.329849136003758758e-03 -3.371069693457684480e-03 2.336180397833231837e-03 -6.378752459568204358e-04 1.932835075422190130e-03
2.329703747818712145e-03 -3.370676817212370224e-03 2.336144403670914471e-03 -6.364777727867476642e-04 1.931649050675332546e-03
2.329573304450605065e-03 -3.370322121554636396e-03 2.336118319362867624e-03 -6.352143900585360825e-04 1.930583777721039951e-03
2.329456241568550467e-03 -3.370002030351315625e-03 2.336100536922458559e-03 -6.340726376947714016e-04 1.929627309436909854e-03
2.329351184016559273e-03 -3.369713207575841807e-03 2.336089797609020025e-03 -6.330410178634338081e-04 1.928768746438436210e-03
2.329256923985667527e-03 -3.369452642800752074e-03 2.336084835405927151e-03 -6.321092059806687757e-04 1.927998266182839870e-03
2.329172377358190715e-03 -3.369217605722951703e-03 2.336084668058902025e-03 -6.312677305686520413e-04 1.927307079313322902e-03
2.329096525500062853e-03 -3.369005689819459803e-03 2.336088386073242873e-03 -6.305080351012293249e-04 1.926687196828424931e-03
2.329028502572327852e-03 -3.368814606801606715e-03 2.336095276405103505e-03 -6.298223634075839072e-04 1.926131444633938372e-03
2.328967515495605767e-03 -3.368642366694984958e-03 2.336104640562552959e-03 -6.292036268860101700e-04 1.925633361679501832e-03
2.328912778466474265e-03 -3.368487152329180390e-03 2.336116005608346313e-03 -6.286454445216804743e-04 1.925187039887532592e-03
2.328863716684281826e-03 -3.368347273863037117e-03 2.336128833121620119e-03 -6.281419846345670521e-04 1.924787196912802756e-03
2.328819748072419316e-03 -3.368221236087265424e-03 2.336142744752578437e-03 -6.276880012592300773e-04 1.924429161590524018e-03
2.328780268726404756e-03 -3.368107694768696092e-03 2.336157449462916702e-03 -6.272787068155594170e-04 1.924108655657619238e-03
2.328744893020484596e-03 -3.368005453012301587e-03 2.336172576178796589e-03 -6.269098266784567386e-04 1.923821793752722442e-03
2.328713177121244371e-03 -3.367913379406672902e-03 2.336187928449362516e-03 -6.265773772611282766e-04 1.923565112520009279e-03
2.328684779058676213e-03 -3.367830444403807633e-03 2.336203375307377428e-03 -6.262779261305695400e-04 1.923335541505366564e-03
2.328659327758941799e-03 -3.367755807630601339e-03 2.336218676646240056e-03 -6.260081427171826363e-04 1.923130257637239993e-03
2.328636503079906106e-03 -3.367688635989907198e-03 2.336233752430416644e-03 -6.257651803025510162e-04 1.922946728882379830e-03
2.328616043087095022e-03 -3.367628180058090948e-03 2.336248435312882066e-03 -6.255464486457640305e-04 1.922782714245840907e-03
2.328597736777737737e-03 -3.367573752257158048e-03 2.336262739845551550e-03 -6.253495248529361561e-04 1.922636205563321710e-03
2.328581314941402525e-03 -3.367524792338372208e-03 2.336276578716933727e-03 -6.251722879824228585e-04 1.922505340189673007e-03
2.328566632058937103e-03 -3.367480758242891170e-03 2.336289857339579612e-03 -6.250127844396047294e-04 1.922388459206558764e-03
2.328553426195867360e-03 -3.367441124282777309e-03 2.336302582989446819e-03 -6.248693007364636287e-04 1.922284107422456145e-03
2.328541668248362839e-03 -3.367405479366425425e-03 2.336314748390577734e-03 -6.247401943255681545e-04 1.922191033372655511e-03
2.328531067178118974e-03 -3.367373452419997193e-03 2.336326302611269057e-03 -6.246241282497067004e-04 1.922107985592447221e-03
2.328521615709178150e-03 -3.367344615980982780e-03 2.336337245651520789e-03 -6.245197255339007825e-04 1.922033916343934834e-03
2.328513117390684783e-03 -3.367318708114908077e-03 2.336347642994951457e-03 -6.244258784136036411e-04 1.921967952512204647e-03
2.328505586774554104e-03 -3.367295388670754619e-03 2.336357436433900148e-03 -6.243415045901201665e-04 1.921909017255529761e-03
2.328498761926312000e-03 -3.367274470292613842e-03 2.336366618692409247e-03 -6.242657073016744107e-04 1.921856557601131499e-03
2.328492671949788928e-03 -3.367255621924414299e-03 2.336375291633885354e-03 -6.241975497687235475e-04 1.921809918712824583e-03
2.328487214981578290e-03 -3.367238694409024902e-03 2.336383498914074153e-03 -6.241363498702412471e-04 1.921768256579525769e-03
2.328482325538061559e-03 -3.367223487657611258e-03 2.336391095013823360e-03 -6.240813836484448984e-04 1.921731221955269575e-03
2.328477974515408278e-03 -3.367209830685169436e-03 2.336398181796539575e-03 -6.240319744392763823e-04 1.921698320074938238e-03
2.328474118257872760e-03 -3.367197534316801466e-03 2.336404882953502238e-03 -6.239876674953848124e-04 1.921668939758092165e-03
2.328470603970345110e-03 -3.367186516697984189e-03 2.336411082069389522e-03 -6.239478079805849120e-04 1.921642877277918160e-03
2.328467446204740554e-03 -3.367176623214618303e-03 2.336416881007608026e-03 -6.239120848476886749e-04 1.921619725180789828e-03
2.328464659512974322e-03 -3.367167708347551525e-03 2.336422265216242522e-03 -6.238800015125889331e-04 1.921599134220741689e-03
2.328462156583555043e-03 -3.367159692061250098e-03 2.336427249247208238e-03 -6.238511850824579597e-04 1.921580827911384404e-03
2.328459901036694646e-03 -3.367152514329063706e-03 2.336431905860081315e-03 -6.238253663468640298e-04 1.921564602525904775e-03
2.328457885596435517e-03 -3.367146060554659925e-03 2.336436155019327998e-03 -6.238021578610641882e-04 1.921550123370252550e-03
2.328456102986820042e-03 -3.367140248883515596e-03 2.336440164071973413e-03 -6.237813759071286768e-04 1.921537346788682044e-03
2.328454509552102536e-03 -3.367135068401694298e-03 2.336443838430568576e-03 -6.237627003429224715e-04 1.921525938087143004e-03
2.328453039808664471e-03 -3.367130388141958974e-03 2.336447258130647242e-03 -6.237459874682826921e-04 1.921515868161804974e-03
2.328451817447785288e-03 -3.367126189914415590e-03 2.336450423172209412e-03 -6.237310062715550885e-04 1.921506976941600442e-03
2.328450638742651790e-03 -3.367122417330392636e-03 2.336453340831212699e-03 -6.237175402930006385e-04 1.921499046147800982e-03
2.328449591004755348e-03 -3.367119044924038462e-03 2.336455989279784262e-03 -6.237055040401173756e-04 1.921491988468915224e-03
2.328448681510053575e-03 -3.367116012668702751e-03 2.336458470381330699e-03 -6.236946774151874706e-04 1.921485847560688853e-03
2.328447881154716015e-03 -3.367113273270661011e-03 2.336460776859894395e-03 -6.236849894776241854e-04 1.921480361488647759e-03
2.328447131731081754e-03 -3.367110826729913242e-03 2.336462879611644894e-03 -6.236763183551374823e-04 1.921475486597046256e-03
2.328446491446811706e-03 -3.367108643942628987e-03 2.336464829568285495e-03 -6.236685603653313592e-04 1.921471106470562518e-03
2.328445880266372114e-03 -3.367106661244179122e-03 2.336466626729816198e-03 -6.236615718080429360e-04 1.921467352076433599e-03
2.328445363673381507e-03 -3.367104896824457683e-03 2.336468234716448933e-03 -6.236553454073145986e-04 1.921464019687846303e-03
2.328444883460178971e-03 -3.367103303389740176e-03 2.336469719011802226e-03 -6.236497465579304844e-04 1.921461065649054945e-03
2.328444446902722120e-03 -3.367101870026090182e-03 2.336471145099494606e-03 -6.236447443370707333e-04 1.921458431752398610e-03
2.328444075828883797e-03 -3.367100578543613665e-03 2.336472396564204246e-03 -6.236402332433499396e-04 1.921456088894046843e-03
2.328443784790579230e-03 -3.367099439856247045e-03 2.336473553441464901e-03 -6.236362514755455777e-04 1.921454124385491014e-03
2.328443450096528977e-03 -3.367098410308244638e-03 2.336474608455318958e-03 -6.236326662474311888e-04 1.921452305396087468e-03
2.328443195438012481e-03 -3.367097475347691216e-03 2.336475590709596872e-03 -6.236294429982081056e-04 1.921450719237327576e-03
2.328442955331411213e-03 -3.367096638612565584e-03 2.336476507480256259e-03 -6.236265508050564677e-04 1.921449336805380881e-03
2.328442744328640401e-03 -3.367095891007920727e-03 2.336477322387509048e-03 -6.236239678401034325e-04 1.921448070788756013e-03
2.328442533325869590e-03 -3.367095234352746047e-03 2.336478064535185695e-03 -6.236216904653701931e-04 1.921446993947029114e-03
2.328442365978844464e-03 -3.367094634086242877e-03 2.336478755751159042e-03 -6.236196095414925367e-04 1.921446048072539270e-03
2.328442198631819338e-03 -3.367094095665379427e-03 2.336479381483513862e-03 -6.236177760001737624e-04 1.921445204061456025e-03
2.328442111320327967e-03 -3.367093615452176891e-03 2.336479949008207768e-03 -6.236161480046575889e-04 1.921444534673355520e-03
2.328441965801175684e-03 -3.367093186170677654e-03 2.336480458325240761e-03 -6.236146145965903997e-04 1.921443836181424558e-03
2.328441849385853857e-03 -3.367092780536040664e-03 2.336480953090358526e-03 -6.236133449419867247e-04 1.921443312312476337e-03
2.328441754798404872e-03 -3.367092447660979815e-03 2.336481375095900148e-03 -6.236121771507896483e-04 1.921442832099273801e-03
2.328441660210955888e-03 -3.367092125699855387e-03 2.336481797101441771e-03 -6.236111184989567846e-04 1.921442424645647407e-03
2.328441594727337360e-03 -3.367091847394476645e-03 2.336482182727195323e-03 -6.236101780814351514e-04 1.921441988088190556e-03
2.328441536519676447e-03 -3.367091596373938955e-03 2.336482524697203189e-03 -6.236093176994472742e-04 1.921441697049885988e-03
2.328441471036057919e-03 -3.367091370819252916e-03 2.336482801183592528e-03 -6.236085609998553991e-04 1.921441464219242334e-03
2.328441412828397006e-03 -3.367091167092439719e-03 2.336483106773812324e-03 -6.236078879737760872e-04 1.921441216836683452e-03
2.328441361896693707e-03 -3.367090994288446382e-03 2.336483383260201663e-03 -6.236072877072729170e-04 1.921440969454124570e-03
2.328441347344778478e-03 -3.367090839674347080e-03 2.336483594262972474e-03 -6.236067238205578178e-04 1.921440722071565688e-03
2.328441281861159950e-03 -3.367090679603279568e-03 2.336483776161912829e-03 -6.236062472453340888e-04 1.921440576552413404e-03
2.328441223653499037e-03 -3.367090537722106092e-03 2.336483958060853183e-03 -6.236057997739408165e-04 1.921440460137091577e-03
2.328441230929456651e-03 -3.367090424944763072e-03 2.336484147235751152e-03 -6.236054450710071251e-04 1.921440343721769750e-03
2.328441158169880509e-03 -3.367090330357314087e-03 2.336484300030861050e-03 -6.236050921870628372e-04 1.921440227306447923e-03
2.328441165445838124e-03 -3.367090232131886296e-03 2.336484452825970948e-03 -6.236048193386523053e-04 1.921440154546871781e-03
2.328441143617965281e-03 -3.367090115716564469e-03 2.336484583793208003e-03 -6.236045355763053522e-04 1.921440038131549954e-03
2.328441121790092438e-03 -3.367090050232945941e-03 2.336484707484487444e-03 -6.236043082026299089e-04 1.921439965371973813e-03
2.328441070858389139e-03 -3.367089995663263835e-03 2.336484816623851657e-03 -6.236040790099650621e-04 1.921439936268143356e-03
2.328441070858389139e-03 -3.367089928360655904e-03 2.336484889383427799e-03 -6.236038861970882863e-04 1.921439878060482442e-03
2.328441078134346753e-03 -3.367089871971984394e-03 2.336485013074707240e-03 -6.236037024791585281e-04 1.921439848956651986e-03
2.328441056306473911e-03 -3.367089813764323480e-03 2.336485071282368153e-03 -6.236035460460698232e-04 1.921439790748991072e-03
2.328441070858389139e-03 -3.367089759194641374e-03 2.336485180421732366e-03 -6.236034259927691892e-04 1.921439747093245387e-03
2.328441012650728226e-03 -3.367089733728789724e-03 2.336485224077478051e-03 -6.236033077584579587e-04 1.921439761645160615e-03
2.328440998098812997e-03 -3.367089704624959268e-03 2.336485304113011807e-03 -6.236031895241467282e-04 1.921439747093245387e-03
2.328440998098812997e-03 -3.367089693711022846e-03 2.336485333216842264e-03 -6.236030985746765509e-04 1.921439732541330159e-03
2.328441005374770612e-03 -3.367089650055277161e-03 2.336485413252376020e-03 -6.236030149011639878e-04 1.921439674333669245e-03
2.328440976270940155e-03 -3.367089615494478494e-03 2.336485427804291248e-03 -6.236029130377573892e-04 1.921439688885584474e-03
2.328440990822855383e-03 -3.367089602761552669e-03 2.336485507839825004e-03 -6.236028457351494581e-04 1.921439659781754017e-03
2.328440990822855383e-03 -3.367089562743785791e-03 2.336485529667697847e-03 -6.236027602426474914e-04 1.921439688885584474e-03
2.328440976270940155e-03 -3.367089559105806984e-03 2.336485580599401146e-03 -6.236027093109441921e-04 1.921439630677923560e-03
2.328441005374770612e-03 -3.367089526363997720e-03 2.336485580599401146e-03 -6.236026729311561212e-04 1.921439688885584474e-03
2.328440983546897769e-03 -3.367089539096923545e-03 2.336485631531104445e-03 -6.236026147234952077e-04 1.921439659781754017e-03
2.328440976270940155e-03 -3.367089500898146071e-03 2.336485667910892516e-03 -6.236025856196647510e-04 1.921439645229838789e-03
2.328440983546897769e-03 -3.367089497260167263e-03 2.336485667910892516e-03 -6.236025474208872765e-04 1.921439645229838789e-03
2.328440976270940155e-03 -3.367089482708252035e-03 2.336485704290680587e-03 -6.236025292309932411e-04 1.921439659781754017e-03
2.328440918063279241e-03 -3.367089471794315614e-03 2.336485733394511044e-03 -6.236025092221098021e-04 1.921439688885584474e-03
2.328440925339236856e-03 -3.367089460880379193e-03 2.336485762498341501e-03 -6.236024910322157666e-04 1.921439674333669245e-03
2.328440910787321627e-03 -3.367089460880379193e-03 2.336485769774299115e-03 -6.236024782992899418e-04 1.921439645229838789e-03
2.328440925339236856e-03 -3.367089442690485157e-03 2.336485777050256729e-03 -6.236024346435442567e-04 1.921439674333669245e-03
2.328440925339236856e-03 -3.367089426319580525e-03 2.336485806154087186e-03 -6.236024237296078354e-04 1.921439645229838789e-03
2.328440932615194470e-03 -3.367089420862612315e-03 2.336485820706002414e-03 -6.236024055397138000e-04 1.921439688885584474e-03
2.328440961719024926e-03 -3.367089424500591122e-03 2.336485806154087186e-03 -6.236023928067879751e-04 1.921439674333669245e-03
2.328440932615194470e-03 -3.367089417224633507e-03 2.336485835257917643e-03 -6.236023746168939397e-04 1.921439659781754017e-03
2.328440932615194470e-03 -3.367089413586654700e-03 2.336485842533875257e-03 -6.236023582459893078e-04 1.921439674333669245e-03
2.328440947167109698e-03 -3.367089413586654700e-03 2.336485842533875257e-03 -6.236023709789151326e-04 1.921439674333669245e-03
2.328440910787321627e-03 -3.367089413586654700e-03 2.336485849809832871e-03 -6.236023655219469219e-04 1.921439674333669245e-03
2.328440896235406399e-03 -3.367089399034739472e-03 2.336485849809832871e-03 -6.236023309611482546e-04 1.921439703437499702e-03
2.328440925339236856e-03 -3.367089406310697086e-03 2.336485864361748099e-03 -6.236023309611482546e-04 1.921439688885584474e-03
2.328440939891152084e-03 -3.367089393577771261e-03 2.336485871637705714e-03 -6.236023236851906404e-04 1.921439688885584474e-03
2.328440910787321627e-03 -3.367089389939792454e-03 2.336485871637705714e-03 -6.236023145902436227e-04 1.921439703437499702e-03
2.328440925339236856e-03 -3.367089397215750068e-03 2.336485857085790485e-03 -6.236023054952966049e-04 1.921439703437499702e-03
2.328440939891152084e-03 -3.367089389939792454e-03 2.336485871637705714e-03 -6.236023109522648156e-04 1.921439717989414930e-03
2.328440947167109698e-03 -3.367089388120803051e-03 2.336485886189620942e-03 -6.236023164092330262e-04 1.921439703437499702e-03
2.328440947167109698e-03 -3.367089402672718279e-03 2.336485857085790485e-03 -6.236023109522648156e-04 1.921439674333669245e-03
2.328440947167109698e-03 -3.367089395396760665e-03 2.336485871637705714e-03 -6.236022909433813766e-04 1.921439674333669245e-03
2.328440918063279241e-03 -3.367089393577771261e-03 2.336485886189620942e-03 -6.236022873054025695e-04 1.921439659781754017e-03
2.328440918063279241e-03 -3.367089393577771261e-03 2.336485886189620942e-03 -6.236022763914661482e-04 1.921439688885584474e-03
2.328440918063279241e-03 -3.367089391758781858e-03 2.336485900741536170e-03 -6.236022782104555517e-04 1.921439688885584474e-03
2.328440918063279241e-03 -3.367089384482824244e-03 2.336485900741536170e-03 -6.236022800294449553e-04 1.921439703437499702e-03
2.328440932615194470e-03 -3.367089384482824244e-03 2.336485915293451399e-03 -6.236022818484343588e-04 1.921439703437499702e-03
2.328440932615194470e-03 -3.367089377206866629e-03 2.336485929845366627e-03 -6.236022691155085340e-04 1.921439674333669245e-03
2.328440947167109698e-03 -3.367089377206866629e-03 2.336485929845366627e-03 -6.236022709344979376e-04 1.921439688885584474e-03
2.328440961719024926e-03 -3.367089377206866629e-03 2.336485929845366627e-03 -6.236022727534873411e-04 1.921439703437499702e-03
2.328440961719024926e-03 -3.367089377206866629e-03 2.336485915293451399e-03 -6.236022818484343588e-04 1.921439688885584474e-03
2.328440961719024926e-03 -3.367089377206866629e-03 2.336485915293451399e-03 -6.236022745724767447e-04 1.921439688885584474e-03
2.328440947167109698e-03 -3.367089377206866629e-03 2.336485915293451399e-03 -6.236022672965191305e-04 1.921439688885584474e-03
2.328440947167109698e-03 -3.367089366292930208e-03 2.336485915293451399e-03 -6.236022618395509198e-04 1.921439703437499702e-03
2.328440947167109698e-03 -3.367089369930909015e-03 2.336485915293451399e-03 -6.236022636585403234e-04 1.921439688885584474e-03
2.328440947167109698e-03 -3.367089369930909015e-03 2.336485908017493784e-03 -6.236022636585403234e-04 1.921439688885584474e-03
2.328440947167109698e-03 -3.367089369930909015e-03 2.336485908017493784e-03 -6.236022782104555517e-04 1.921439688885584474e-03
2.328440947167109698e-03 -3.367089373568887822e-03 2.336485908017493784e-03 -6.236022782104555517e-04 1.921439703437499702e-03
2.328440932615194470e-03 -3.367089377206866629e-03 2.336485908017493784e-03 -6.236022709344979376e-04 1.921439703437499702e-03
2.328440932615194470e-03 -3.367089377206866629e-03 2.336485908017493784e-03 -6.236022727534873411e-04 1.921439703437499702e-03
2.328440932615194470e-03 -3.367089380844845437e-03 2.336485908017493784e-03 -6.236022727534873411e-04 1.921439703437499702e-03
2.328440932615194470e-03 -3.367089380844845437e-03 2.336485908017493784e-03 -6.236022727534873411e-04 1.921439688885584474e-03
2.328440932615194470e-03 -3.367089380844845437e-03 2.336485908017493784e-03 -6.236022745724767447e-04 1.921439688885584474e-03
2.328440932615194470e-03 -3.367089373568887822e-03 2.336485908017493784e-03 -6.236022745724767447e-04 1.921439674333669245e-03
2.328440932615194470e-03 -3.367089373568887822e-03 2.336485908017493784e-03 -6.236022745724767447e-04 1.921439688885584474e-03
2.328440932615194470e-03 -3.367089373568887822e-03 2.336485908017493784e-03 -6.236022745724767447e-04 1.921439688885584474e-03
2.328440932615194470e-03 -3.367089373568887822e-03 2.336485908017493784e-03 -6.236022745724767447e-04 1.921439688885584474e-03
2.328440932615194470e-03 -3.367089373568887822e-03 2.336485908017493784e-03 -6.236022745724767447e-04 1.921439688885584474e-03
2.328440932615194470e-03 -3.367089373568887822e-03 2.336485908017493784e-03 -6.236022745724767447e-04 1.921439688885584474e-03
2.328440932615194470e-03 -3.367089373568887822e-03 2.336485908017493784e-03 -6.236022745724767447e-04 1.921439688885584474e-03
2.328440932615194470e-03 -3.367089373568887822e-03 2.336485908017493784e-03 -6.236022745724767447e-04 1.921439688885584474e-03
2.328440932615194470e-03 -3.367089373568887822e-03 2.336485908017493784e-03 -6.236022745724767447e-04 1.921439688885584474e-03
2.328440932615194470e-03 -3.367089373568887822e-03 2.336485908017493784e-03 -6.236022818484343588e-04 1.921439688885584474e-03
2.328440932615194470e-03 -3.367089373568887822e-03 2.336485908017493784e-03 -6.236022818484343588e-04 1.921439688885584474e-03
2.328440932615194470e-03 -3.367089373568887822e-03 2.336485908017493784e-03 -6.236022818484343588e-04 1.921439688885584474e-03
2.328440932615194470e-03 -3.367089373568887822e-03 2.336485908017493784e-03 -6.236022818484343588e-04 1.921439688885584474e-03
2.328440932615194470e-03 -3.367089373568887822e-03 2.336485908017493784e-03 -6.236022818484343588e-04 1.921439688885584474e-03
2.328440932615194470e-03 -3.367089373568887822e-03 2.336485908017493784e-03 -6.236022818484343588e-04 1.921439688885584474e-03
2.328440932615194470e-03 -3.367089373568887822e-03 2.336485908017493784e-03 -6.236022818484343588e-04 1.921439688885584474e-03
2.328440932615194470e-03 -3.367089373568887822e-03 2.336485908017493784e-03 -6.236022818484343588e-04 1.921439688885584474e-03
2.328440932615194470e-03 -3.367089373568887822e-03 2.336485908017493784e-03 -6.236022818484343588e-04 1.921439688885584474e-03
2.328440932615194470e-03 -3.367089373568887822e-03 2.336485908017493784e-03 -6.236022818484343588e-04 1.921439688885584474e-03
2.328440932615194470e-03 -3.367089373568887822e-03 2.336485908017493784e-03 -6.236022818484343588e-04 1.921439688885584474e-03
2.328440932615194470e-03 -3.367089373568887822e-03 2.336485908017493784e-03 -6.236022818484343588e-04 1.921439688885584474e-03
2.328440932615194470e-03 -3.367089373568887822e-03 2.336485908017493784e-03 -6.236022818484343588e-04 1.921439688885584474e-03
2.328440932615194470e-03 -3.367089373568887822e-03 2.336485908017493784e-03 -6.236022818484343588e-04 1.921439688885584474e-03
2.328440932615194470e-03 -3.367089373568887822e-03 2.336485908017493784e-03 -6.236022818484343588e-04 1.921439688885584474e-03
2.328440932615194470e-03 -3.367089373568887822e-03 2.336485908017493784e-03 -6.236022818484343588e-04 1.921439688885584474e-03
2.328440932615194470e-03 -3.367089373568887822e-03 2.336485908017493784e-03 -6.236022818484343588e-04 1.921439688885584474e-03
2.328440932615194470e-03 -3.367089373568887822e-03 2.336485908017493784e-03 -6.236022818484343588e-04 1.921439688885584474e-03
2.328440932615194470e-03 -3.367089373568887822e-03 2.336485908017493784e-03 -6.236022818484343588e-04 1.921439688885584474e-03
2.328440932615194470e-03 -3.367089373568887822e-03 2.336485908017493784e-03 -6.236022818484343588e-04 1.921439688885584474e-03
2.328440932615194470e-03 -3.367089373568887822e-03 2.336485908017493784e-03 -6.236022818484343588e-04 1.921439688885584474e-03
2.328440932615194470e-03 -3.367089373568887822e-03 2.336485908017493784e-03 -6.236022818484343588e-04 1.921439688885584474e-03
2.328440932615194470e-03 -3.367089373568887822e-03 2.336485908017493784e-03 -6.236022818484343588e-04 1.921439688885584474e-03
2.328440932615194470e-03 -3.367089373568887822e-03 2.336485908017493784e-03 -6.236022818484343588e-04 1.921439688885584474e-03
2.328440932615194470e-03 -3.367089373568887822e-03 2.336485908017493784e-03 -6.236022818484343588e-04 1.921439688885584474e-03
2.328440932615194470e-03 -3.367089373568887822e-03 2.336485908017493784e-03 -6.236022818484343588e-04 1.921439688885584474e-03
2.328440932615194470e-03 -3.367089373568887822e-03 2.336485908017493784e-03 -6.236022818484343588e-04 1.921439688885584474e-03
2.328440932615194470e-03 -3.367089373568887822e-03 2.336485908017493784e-03 -6.236022818484343588e-04 1.921439688885584474e-03
2.328440932615194470e-03 -3.367089373568887822e-03 2.336485908017493784e-03 -6.236022818484343588e-04 1.921439688885584474e-03
2.328440932615194470e-03 -3.367089373568887822e-03 2.336485908017493784e-03 -6.236022818484343588e-04 1.921439688885584474e-03
2.328440932615194470e-03 -3.367089373568887822e-03 2.336485908017493784e-03 -6.236022818484343588e-04 1.921439688885584474e-03
2.328440932615194470e-03 -3.367089373568887822e-03 2.336485908017493784e-03 -6.236022818484343588e-04 1.921439688885584474e-03
2.328440932615194470e-03 -3.367089373568887822e-03 2.336485908017493784e-03 -6.236022818484343588e-04 1.921439688885584474e-03
2.328440932615194470e-03 -3.367089373568887822e-03 2.336485908017493784e-03 -6.236022818484343588e-04 1.921439688885584474e-03
2.328440932615194470e-03 -3.367089373568887822e-03 2.336485908017493784e-03 -6.236022818484343588e-04 1.921439688885584474e-03
2.328440932615194470e-03 -3.367089373568887822e-03 2.336485908017493784e-03 -6.236022818484343588e-04 1.921439688885584474e-03
2.328440932615194470e-03 -3.367089373568887822e-03 2.336485908017493784e-03 -6.236022818484343588e-04 1.921439688885584474e-03
2.328440932615194470e-03 -3.367089373568887822e-03 2.336485908017493784e-03 -6.236022818484343588e-04 1.921439688885584474e-03
2.328440932615194470e-03 -3.367089373568887822e-03 2.336485908017493784e-03 -6.236022818484343588e-04 1.921439688885584474e-03
2.328440932615194470e-03 -3.367089373568887822e-03 2.336485908017493784e-03 -6.236022818484343588e-04 1.921439688885584474e-03
2.328440932615194470e-03 -3.367089373568887822e-03 2.336485908017493784e-03 -6.236022818484343588e-04 1.921439688885584474e-03
2.328440932615194470e-03 -3.367089373568887822e-03 2.336485908017493784e-03 -6.236022818484343588e-04 1.921439688885584474e-03
2.328440932615194470e-03 -3.367089373568887822e-03 2.336485908017493784e-03 -6.236022818484343588e-04 1.921439688885584474e-03
2.328440932615194470e-03 -3.367089373568887822e-03 2.336485908017493784e-03 -6.236022818484343588e-04 1.921439688885584474e-03
2.328440932615194470e-03 -3.367089373568887822e-03 2.336485908017493784e-03 -6.236022818484343588e-04 1.921439688885584474e-03
2.328440932615194470e-03 -3.367089373568887822e-03 2.336485908017493784e-03 -6.236022818484343588e-04 1.921439688885584474e-03
2.328440932615194470e-03 -3.367089373568887822e-03 2.336485908017493784e-03 -6.236022818484343588e-04 1.921439688885584474e-03
2.328440932615194470e-03 -3.367089373568887822e-03 2.336485908017493784e-03 -6.236022818484343588e-04 1.921439688885584474e-03
2.328440932615194470e-03 -3.367089373568887822e-03 2.336485908017493784e-03 -6.236022818484343588e-04 1.921439688885584474e-03
2.328440932615194470e-03 -3.367089373568887822e-03 2.336485908017493784e-03 -6.236022818484343588e-04 1.921439688885584474e-03
2.328440932615194470e-03 -3.367089373568887822e-03 2.336485908017493784e-03 -6.236022818484343588e-04 1.921439688885584474e-03
2.328440932615194470e-03 -3.367089373568887822e-03 2.336485908017493784e-03 -6.236022818484343588e-04 1.921439688885584474e-03
2.328440932615194470e-03 -3.367089373568887822e-03 2.336485908017493784e-03 -6.236022818484343588e-04 1.921439688885584474e-03
2.328440932615194470e-03 -3.367089373568887822e-03 2.336485908017493784e-03 -6.236022818484343588e-04 1.921439688885584474e-03
2.328440932615194470e-03 -3.367089373568887822e-03 2.336485908017493784e-03 -6.236022818484343588e-04 1.921439688885584474e-03
2.328440932615194470e-03 -3.367089373568887822e-03 2.336485908017493784e-03 -6.236022818484343588e-04 1.921439688885584474e-03
2.328440932615194470e-03 -3.367089373568887822e-03 2.336485908017493784e-03 -6.236022818484343588e-04 1.921439688885584474e-03
2.328440932615194470e-03 -3.367089373568887822e-03 2.336485908017493784e-03 -6.236022818484343588e-04 1.921439688885584474e-03
2.328440932615194470e-03 -3.367089373568887822e-03 2.336485908017493784e-03 -6.236022818484343588e-04 1.921439688885584474e-03
2.328440932615194470e-03 -3.367089373568887822e-03 2.336485908017493784e-03 -6.236022818484343588e-04 1.921439688885584474e-03
2.328440932615194470e-03 -3.367089373568887822e-03 2.336485908017493784e-03 -6.236022818484343588e-04 1.921439688885584474e-03
2.328440932615194470e-03 -3.367089373568887822e-03 2.336485908017493784e-03 -6.236022818484343588e-04 1.921439688885584474e-03
2.328440932615194470e-03 -3.367089373568887822e-03 2.336485908017493784e-03 -6.236022818484343588e-04 1.921439688885584474e-03
2.328440932615194470e-03 -3.367089373568887822e-03 2.336485908017493784e-03 -6.236022818484343588e-04 1.921439688885584474e-03
2.328440932615194470e-03 -3.367089373568887822e-03 2.336485908017493784e-03 -6.236022818484343588e-04 1.921439688885584474e-03
2.328440932615194470e-03 -3.367089373568887822e-03 2.336485908017493784e-03 -6.236022818484343588e-04 1.921439688885584474e-03
2.328440932615194470e-03 -3.367089373568887822e-03 2.336485908017493784e-03 -6.236022818484343588e-04 1.921439688885584474e-03
2.328440932615194470e-03 -3.367089373568887822e-03 2.336485908017493784e-03 -6.236022818484343588e-04 1.921439688885584474e-03
2.328440932615194470e-03 -3.367089373568887822e-03 2.336485908017493784e-03 -6.236022818484343588e-04 1.921439688885584474e-03
2.328440932615194470e-03 -3.367089373568887822e-03 2.336485908017493784e-03 -6.236022818484343588e-04 1.921439688885584474e-03
2.328440932615194470e-03 -3.367089373568887822e-03 2.336485908017493784e-03 -6.236022818484343588e-04 1.921439688885584474e-03
2.328440932615194470e-03 -3.367089373568887822e-03 2.336485908017493784e-03 -6.236022818484343588e-04 1.921439688885584474e-03
2.328440932615194470e-03 -3.367089373568887822e-03 2.336485908017493784e-03 -6.236022818484343588e-04 1.921439688885584474e-03
2.328440932615194470e-03 -3.367089373568887822e-03 2.336485908017493784e-03 -6.236022818484343588e-04 1.921439688885584474e-03
2.328440932615194470e-03 -3.367089373568887822e-03 2.336485908017493784e-03 -6.236022818484343588e-04 1.921439688885584474e-03
2.328440932615194470e-03 -3.367089373568887822e-03 2.336485908017493784e-03 -6.236022818484343588e-04 1.921439688885584474e-03
2.328440932615194470e-03 -3.367089373568887822e-03 2.336485908017493784e-03 -6.236022818484343588e-04 1.921439688885584474e-03
2.328440932615194470e-03 -3.367089373568887822e-03 2.336485908017493784e-03 -6.236022818484343588e-04 1.921439688885584474e-03
2.328440932615194470e-03 -3.367089373568887822e-03 2.336485908017493784e-03 -6.236022818484343588e-04 1.921439688885584474e-03
2.328440932615194470e-03 -3.367089373568887822e-03 2.336485908017493784e-03 -6.236022818484343588e-04 1.921439688885584474e-03
2.328440932615194470e-03 -3.367089373568887822e-03 2.336485908017493784e-03 -6.236022818484343588e-04 1.921439688885584474e-03
2.328440932615194470e-03 -3.367089373568887822e-03 2.336485908017493784e-03 -6.236022818484343588e-04 1.921439688885584474e-03
2.328440932615194470e-03 -3.367089373568887822e-03 2.336485908017493784e-03 -6.236022818484343588e-04 1.921439688885584474e-03
2.328440932615194470e-03 -3.367089373568887822e-03 2.336485908017493784e-03 -6.236022818484343588e-04 1.921439688885584474e-03
2.328440932615194470e-03 -3.367089373568887822e-03 2.336485908017493784e-03 -6.236022818484343588e-04 1.921439688885584474e-03
2.328440932615194470e-03 -3.367089373568887822e-03 2.336485908017493784e-03 -6.236022818484343588e-04 1.921439688885584474e-03
2.328440932615194470e-03 -3.367089373568887822e-03 2.336485908017493784e-03 -6.236022818484343588e-04 1.921439688885584474e-03
2.328440932615194470e-03 -3.367089373568887822e-03 2.336485908017493784e-03 -6.236022818484343588e-04 1.921439688885584474e-03
2.328440932615194470e-03 -3.367089373568887822e-03 2.336485908017493784e-03 -6.236022818484343588e-04 1.921439688885584474e-03
2.328440932615194470e-03 -3.367089373568887822e-03 2.336485908017493784e-03 -6.236022818484343588e-04 1.921439688885584474e-03
2.328440932615194470e-03 -3.367089373568887822e-03 2.336485908017493784e-03 -6.236022818484343588e-04 1.921439688885584474e-03
2.328440932615194470e-03 -3.367089373568887822e-03 2.336485908017493784e-03 -6.236022818484343588e-04 1.921439688885584474e-03
2.328440932615194470e-03 -3.367089373568887822e-03 2.336485908017493784e-03 -6.236022818484343588e-04 1.921439688885584474e-03
2.328440932615194470e-03 -3.367089373568887822e-03 2.336485908017493784e-03 -6.236022818484343588e-04 1.921439688885584474e-03
2.328440932615194470e-03 -3.367089373568887822e-03 2.336485908017493784e-03 -6.236022818484343588e-04 1.921439688885584474e-03
2.328440932615194470e-03 -3.367089373568887822e-03 2.336485908017493784e-03 -6.236022818484343588e-04 1.921439688885584474e-03
2.328440932615194470e-03 -3.367089373568887822e-03 2.336485908017493784e-03 -6.236022818484343588e-04 1.921439688885584474e-03
2.328440932615194470e-03 -3.367089373568887822e-03 2.336485908017493784e-03 -6.236022818484343588e-04 1.921439688885584474e-03
2.328440932615194470e-03 -3.367089373568887822e-03 2.336485908017493784e-03 -6.236022818484343588e-04 1.921439688885584474e-03
2.328440932615194470e-03 -3.367089373568887822e-03 2.336485908017493784e-03 -6.236022818484343588e-04 1.921439688885584474e-03
2.328440932615194470e-03 -3.367089373568887822e-03 2.336485908017493784e-03 -6.236022818484343588e-04 1.921439688885584474e-03
2.328440932615194470e-03 -3.367089373568887822e-03 2.336485908017493784e-03 -6.236022818484343588e-04 1.921439688885584474e-03
2.328440932615194470e-03 -3.367089373568887822e-03 2.336485908017493784e-03 -6.236022818484343588e-04 1.921439688885584474e-03
2.328440932615194470e-03 -3.367089373568887822e-03 2.336485908017493784e-03 -6.236022818484343588e-04 1.921439688885584474e-03
2.328440932615194470e-03 -3.367089373568887822e-03 2.336485908017493784e-03 -6.236022818484343588e-04 1.921439688885584474e-03
2.328440932615194470e-03 -3.367089373568887822e-03 2.336485908017493784e-03 -6.236022818484343588e-04 1.921439688885584474e-03
2.328440932615194470e-03 -3.367089373568887822e-03 2.336485908017493784e-03 -6.236022818484343588e-04 1.921439688885584474e-03
-6.244764626899268478e-03 1.352847019916225690e-02 1.323716509796213359e-02 -5.771363373787607998e-02 7.823450432624667883e-02
1.587007673515472561e-02 6.507501646410673857e-03 2.652818948263302445e-03 -2.187804594359477051e-02 4.690844324068166316e-02
4.001552661793539301e-02 -5.871261788342962973e-03 -6.182906385220121592e-03 2.630523793959582690e-02 1.656120482948608696e-03
4.896800198184791952e-02 -1.556330030143726617e-02 -9.405248732946347445e-03 5.313603249851439614e-02 -2.913657957105897367e-02
3.770494493801379576e-02 -1.982189070804452058e-02 -8.587330055888742208e-03 5.088550827349536121e-02 -4.158978413033764809e-02
9.758280371897853911e-03 -1.867447933727817144e-02 -5.807434383314102888e-03 2.494641345401760191e-02 -3.967004681180696934e-02
-2.696405404276447371e-02 -1.349416157609084621e-02 -2.397142801783047616e-03 -1.403569757712830324e-02 -2.881966087443288416e-02
-6.347316261962987483e-02 -6.115898082498461008e-03 1.035717636113986373e-03 -5.476094197183556389e-02 -1.379240115056745708e-02
-9.181095000531058758e-02 1.702848532659118064e-03 4.294883474358357489e-03 -8.769951982685597613e-02 1.886301732156425714e-03
-1.061268153716810048e-01 8.573856010116287507e-03 7.332255794608499855e-03 -1.061058736795530422e-01 1.588517005438916385e-02
-1.030003837367985398e-01 1.359156660510052461e-02 1.010364646208472550e-02 -1.061679022113821702e-01 2.686273150902707130e-02
-8.128695761843118817e-02 1.632728681761363987e-02 1.252147502964362502e-02 -8.667480788790271617e-02 3.423661206034012139e-02
-4.170790705393301323e-02 1.675372475983749609e-02 1.446325713914120570e-02 -4.846318967793195043e-02 3.797226451570168138e-02
1.365581922436831519e-02 1.513820717264025006e-02 1.580186477804090828e-02 6.192793160153087229e-03 3.840309786028228700e-02
8.186560643662232906e-02 1.193138227426970843e-02 1.643639941175933927e-02 7.414988651180465240e-02 3.608350160357076675e-02
1.595651290554087609e-01 7.667918904189718887e-03 1.631358220038237050e-02 1.518733652756054653e-01 3.167326487891841680e-02
2.433322719662101008e-01 2.887534848923678510e-03 1.543697927991161123e-02 2.358059275993582560e-01 2.585085849568713456e-02
3.299374538983101957e-01 -1.921165618114173412e-03 1.386547494621481746e-02 3.226293705720308935e-01 1.925239260890521109e-02
4.165150123153580353e-01 -6.355311890729353763e-03 1.170412095234496519e-02 4.094312605666345917e-01 1.243256074667442590e-02
5.006606104871025309e-01 -1.011417132940550800e-02 9.090756524528842419e-03 4.937936127753346227e-01 5.843582839588634670e-03
5.804699544532923028e-01 -1.300149720373156015e-02 6.181303069752175361e-03 5.738216283152723918e-01 -1.718680723570287228e-04
6.545339607182540931e-01 -1.491800336953019723e-02 3.135865059448406100e-03 6.481293613542220555e-01 -5.377538953325711191e-03
7.219039737319690175e-01 -1.584769998044066597e-02 1.069719073711894453e-04 7.157968716037430568e-01 -9.633625973947346210e-03
7.820384356746217236e-01 -1.584114678735204507e-02 -2.769379221717827022e-03 7.763106778947985731e-01 -1.288276823470368981e-02
8.347400420389021747e-01 -1.499794487062899861e-02 -5.379732421715743840e-03 8.294965956520172767e-01 -1.513423098367638886e-02
8.800901594659080729e-01 -1.345009189208212774e-02 -7.636431844730395824e-03 8.754515665787039325e-01 -1.644793090235907584e-02
9.183852946807746775e-01 -1.134722834285639692e-02 -9.478531399508938193e-03 9.144789851015957538e-01 -1.691945019410923123e-02
9.500787481665611267e-01 -8.844322224831557833e-03 -1.087084931350545958e-02 9.470303306588903069e-01 -1.666675409069284797e-02
9.757292724170838483e-01 -6.091978541007847525e-03 -1.180167507118312642e-02 9.736546054828068009e-01 -1.581898672156967223e-02
9.959575612738262862e-01 -3.229306823413935490e-03 -1.227960033429553732e-02 9.949561152552632848e-01 -1.450746119371615350e-02
1.011410676081140991e+00 -3.791164308495353907e-04 -1.232987979892641306e-02 1.011560459850443294e+00 -1.285878007183782756e-02
1.022734027937985957e+00 2.354882237341371365e-03 -1.199065058608539402e-02 1.024088162386760814e+00 -1.098990289028733969e-02
1.030550228308129590e+00 4.889230682238121517e-03 -1.130925991310505196e-02 1.033135110386865563e+00 -9.004911364172585309e-03
1.035443955086520873e+00 7.160589830164099112e-03 -1.033887688390677795e-02 1.039258859456822393e+00 -6.993191433139145374e-03
1.037951917474856600e+00 9.124658385189832188e-03 -9.135501728451345116e-03 1.042969826101398212e+00 -5.028752057114616036e-03
1.038557011648663320e+00 1.075443893023475539e-02 -7.755432925478089601e-03 1.044726432914103498e+00 -3.170415249769575894e-03
1.037685816176235676e+00 1.203810351944412105e-02 -6.253210631257388741e-03 1.044933349548955448e+00 -1.462640560930594802e-03
1.035708657822397072e+00 1.297666277787357103e-02 -4.680027072026859969e-03 1.043942072277786792e+00 6.322118861135095358e-05
1.032941580029728357e+00 1.358159678238735069e-02 -3.082569623074959964e-03 1.042053194532854832e+00 1.387412601616233587e-03
1.029649645686731674e+00 1.387256650559720583e-02 -1.502253326179925352e-03 1.039519829506389215e+00 2.500129397958517075e-03
1.026051106950035319e+00 1.387528733357612509e-02 2.521256101317703724e-05 1.036551747849443927e+00 3.399858949705958366e-03
1.022322067110508215e+00 1.361961795373645145e-02 1.469977054512128234e-03 1.033319887290417682e+00 4.091774768312461674e-03
1.018601341318571940e+00 1.313789340019866358e-02 2.807975019095465541e-03 1.029960970343381632e+00 4.586239301715977490e-03
1.014995294775872026e+00 1.246351248664723244e-02 4.020679836685303599e-03 1.026582036531181075e+00 4.897450533462688327e-03
1.011582499500946142e+00 1.162977610692905728e-02 5.094727828691247851e-03 1.023264752953764400e+00 5.042250399128533900e-03
1.008418097073445097e+00 1.066896329029987101e-02 6.021454275469295681e-03 1.020069412395969266e+00 5.039102194132283330e-03
1.005537799588637426e+00 9.611624840545118786e-03 6.796376292186323553e-03 1.017038566013070522e+00 4.907234673737548292e-03
1.002961489619337954e+00 8.486071039442322217e-03 7.418649664032272995e-03 1.014200265388353728e+00 4.665944958105683327e-03
1.000696406059432775e+00 7.318028046938707121e-03 7.890523680543992668e-03 1.011570910395676037e+00 4.334047320298850536e-03
9.987399198726052418e-01 6.130437121100840159e-03 8.216810565500054508e-03 1.009157714081084123e+00 3.929453479941003025e-03
9.970819178852252662e-01 4.943372054185601883e-03 8.404383697779849172e-03 1.006960805692870053e+00 3.468867900664918125e-03
9.957068194053135812e-01 3.774051880100159906e-03 8.461712372081819922e-03 1.004975002022547415e+00 2.967581604025326669e-03
9.945952582202153280e-01 2.636927631101571023e-03 8.398440593737177551e-03 1.003191277088262723e+00 2.439349293126724660e-03
9.937254628748632967e-01 1.543825115732033737e-03 8.225011777540203184e-03 1.001597965590917738e+00 1.896334128105081618e-03
9.930743712175171822e-01 5.041270069341408089e-04 7.952340929477941245e-03 1.000181732006240054e+00 1.349107085843570530e-03
9.926185119402362034e-01 -4.750185999000677839e-04 7.591534020320978016e-03 9.989283383329166099e-01 8.066889567999169230e-04
9.923346871146350168e-01 -1.388475107887643389e-03 7.153651677072048187e-03 9.978232398952968651e-01 2.766237739706411958e-04
9.922004849358927459e-01 -2.232888391517917626e-03 6.649515373283065856e-03 9.968520370057376567e-01 -2.349251299165189266e-04
9.921946506146923639e-01 -3.006459641255787574e-03 6.089552123739849776e-03 9.960008063189889072e-01 -7.230632763821631670e-04
9.922973403517971747e-01 -3.708725251271971501e-03 5.483674118295311928e-03 9.952563345887028845e-01 -1.184045468107797205e-03
9.924902795173693448e-01 -4.340347821198520251e-03 4.841189533181022853e-03 9.946062729140976444e-01 -1.615151690202765167e-03
9.927568455750588328e-01 -4.902921722532482818e-03 4.170740416157059371e-03 9.940392280695959926e-01 -2.014563870034180582e-03
9.930820896333898418e-01 -5.398794217398972251e-03 3.480263883830048144e-03 9.935448051546700299e-01 -2.381245853030122817e-03
9.934527136574615724e-01 -5.830903877722448669e-03 2.776973276922944933e-03 9.931136123850592412e-01 -2.714829373871907592e-03
9.938570121739758179e-01 -6.202636333910049871e-03 2.067355577310081571e-03 9.927372383153851843e-01 -3.015506925294175744e-03
9.942847903075744398e-01 -6.517697149320156313e-03 1.357182540232315660e-03 9.924082091456511989e-01 -3.283933518105186522e-03
9.947272646240890026e-01 -6.780001309380168095e-03 6.515321438200771809e-04 9.921199325508496258e-01 -3.521137070492841303e-03
9.951769544059061445e-01 -6.993578559558955021e-03 -4.518120840657502413e-05 9.918666326811944600e-01 -3.728438081452623010e-03
9.956275671065668575e-01 -7.162493327996344306e-03 -7.291709262062795460e-04 9.916432812697166810e-01 -3.907378501025959849e-03
9.960738831723574549e-01 -7.290778235983452760e-03 -1.397237690980546176e-03 9.914455268390156562e-01 -4.059659666381776333e-03
9.965116428284090944e-01 -7.382379741102340631e-03 -2.046726338448934257e-03 9.912696248338761507e-01 -4.187088095932267606e-03
9.969374367428827100e-01 -7.441114988978370093e-03 -2.675481198821216822e-03 9.911123703659541206e-01 -4.291529869078658521e-03
9.973486020971904509e-01 -7.470638094673631713e-03 -3.281801204138901085e-03 9.909710344181803521e-01 -4.374871656182222068e-03
9.977431263978360221e-01 -7.474415217075147666e-03 -3.864395388518460095e-03 9.908433046930440469e-01 -4.438989009940996766e-03
9.981195574146113358e-01 -7.455706912878667936e-03 -4.422339654411189258e-03 9.907272308573737973e-01 -4.485720011871308088e-03
9.984769221700844355e-01 -7.417556751533993520e-03 -4.955035066814161837e-03 9.906211751695082057e-01 -4.516844870522618294e-03
9.988146523246541619e-01 -7.362785321674891748e-03 -5.462168315716553479e-03 9.905237679704441689e-01 -4.534069346846081316e-03
9.991325183000299148e-01 -7.293988850506138988e-03 -5.943674928857944906e-03 9.904338679425563896e-01 -4.539013476460240781e-03
9.994305699801770970e-01 -7.213541013697977178e-03 -6.399704274372197688e-03 9.903505270194727927e-01 -4.533202358288690448e-03
9.997090848337393254e-01 -7.123598221369320527e-03 -6.830588121374603361e-03 9.902729597397410544e-01 -4.518061279668472707e-03
9.999685220464016311e-01 -7.026106877674465068e-03 -7.236811150505673140e-03 9.902005164822185179e-01 -4.494912602240219712e-03
1.000209483041544445e+00 -6.922812512129894458e-03 -7.618984644068405032e-03 9.901326604849600699e-01 -4.464974626898765564e-03
1.000432677232311107e+00 -6.815270115112070926e-03 -7.977822300745174289e-03 9.900689477599371457e-01 -4.429362976225093007e-03
1.000638892757706344e+00 -6.704855482894345187e-03 -8.314119077112991363e-03 9.900090107403229922e-01 -4.389092558994889259e-03
1.000828971751616336e+00 -6.592777068362920545e-03 -8.628731920907739550e-03 9.899525435048417421e-01 -4.345080742496065795e-03
1.001003789606329519e+00 -6.480088035459630191e-03 -8.922563196392729878e-03 9.898992901780729881e-01 -4.298151790862902999e-03
1.001164237401098944e+00 -6.367698397298227064e-03 -9.196545775921549648e-03 9.898490349241910735e-01 -4.249041754519566894e-03
1.001311208092374727e+00 -6.256386981476680376e-03 -9.451630394323728979e-03 9.898015936032606987e-01 -4.198402908514253795e-03
1.001445584763132501e+00 -6.146813140730955638e-03 -9.688774720416404307e-03 9.897568070155102760e-01 -4.146810140809975564e-03
1.001568231578858104e+00 -6.039527985194581561e-03 -9.908933752740267664e-03 9.897145357354020234e-01 -4.094765929039567709e-03
1.001679986577073578e+00 -5.934985008934745565e-03 -1.011305220890790224e-02 9.896746552931290353e-01 -4.042705972096882761e-03
1.001781656392267905e+00 -5.833550456372904591e-03 -1.030205780261894688e-02 9.896370529422711115e-01 -3.991004879935644567e-03
1.001874012130429037e+00 -5.735512620958616026e-03 -1.047685585945146158e-02 9.896016248130763415e-01 -3.939981193980202079e-03
1.001957786902494263e+00 -5.641090991048258729e-03 -1.063832511135842651e-02 9.895682738515461097e-01 -3.889903120580129325e-03
1.002033673859841656e+00 -5.550444335312931798e-03 -1.078731418965617195e-02 9.895369081441458547e-01 -3.840992852929048240e-03
1.002102325634041335e+00 -5.463678460728260688e-03 -1.092463918757857755e-02 9.895074397136340849e-01 -3.793431780650280416e-03
1.002164354009437375e+00 -5.380853088354342617e-03 -1.105108160845702514e-02 9.894797837805526797e-01 -3.747364506125450134e-03
1.002220330345153343e+00 -5.301988263454404660e-03 -1.116738727432675660e-02 9.894538579083018703e-01 -3.702903151861391962e-03
1.002270786586450413e+00 -5.227070179898873903e-03 -1.127426567109068856e-02 9.894295818776299711e-01 -3.660131231299601495e-03
1.002316216232429724e+00 -5.156056378837092780e-03 -1.137238950468599796e-02 9.894068772864557104e-01 -3.619106952100992203e-03
1.030737586239411030e+00 2.880282777005049866e-02 3.014222400088328868e-02 1.019988023148471257e+00 6.969461488188244402e-02
1.011594568844884634e+00 -6.602881432627327740e-03 9.010418201796710491e-03 9.989022965564799961e-01 1.509980906848795712e-02
9.865615054586669430e-01 -3.197742928568914067e-02 -1.054676063358783722e-02 9.749483458617760334e-01 -3.091103036422282457e-02
9.740783458910300396e-01 -3.316221394561580382e-02 -1.503044261335162446e-02 9.678967967447533738e-01 -4.201110749272629619e-02
9.789088903780793771e-01 -1.810319811738736462e-02 -8.407728113525081426e-03 9.805871022526844172e-01 -2.818913818919099867e-02
9.981950492438045330e-01 1.854231903053005226e-03 2.026568392466288060e-03 1.007397751462121960e+00 -5.321901990100741386e-03
1.025474921574641485e+00 1.853727692832762841e-02 1.068602709710830823e-02 1.039673148618021514e+00 1.502507696568500251e-02
1.053329490794567391e+00 2.806787608460581396e-02 1.473319308570353314e-02 1.068883944899425842e+00 2.724661504907999188e-02
1.075019243966380600e+00 2.994119854156451765e-02 1.361159647785825655e-02 1.088224009214172838e+00 3.034802968613803387e-02
1.085364793761982583e+00 2.565347252675564960e-02 8.200371441489551216e-03 1.093199072593051824e+00 2.601956507714930922e-02
1.081081416865345091e+00 1.752352213043195661e-02 4.761419404530897737e-05 1.081613612390356138e+00 1.703894080128520727e-02
1.060746190138161182e+00 7.890366223364253528e-03 -9.179138578474521637e-03 1.053238000264173024e+00 6.219417409738525748e-03
1.024544179534132127e+00 -1.331788795141619630e-03 -1.802323090669233352e-02 1.009341677756310673e+00 -4.152518027694895864e-03
9.739064118039095774e-01 -8.828856129184714518e-03 -2.539614294073544443e-02 9.522073980133427540e-01 -1.252598533756099641e-02
9.111200909537728876e-01 -1.388797999607049860e-02 -3.061619708751095459e-02 8.846916833081195364e-01 -1.807576946157496423e-02
8.389633801198215224e-01 -1.630355462293664459e-02 -3.337582773383473977e-02 8.098628624993580161e-01 -2.057886478723958135e-02
7.603944656802923419e-01 -1.624474901291250717e-02 -3.367269031878095120e-02 7.307262770973466104e-01 -2.024925081059336662e-02
6.783078096923418343e-01 -1.412046100631414447e-02 -3.172850167175056413e-02 6.500331291354086716e-01 -1.757428213022649288e-02
5.953589563505374826e-01 -1.046151514310622588e-02 -2.791030007938388735e-02 5.701623712884611450e-01 -1.317523024044930935e-02
5.138520822874852456e-01 -5.828655950608663261e-03 -2.266207167122047395e-02 4.930620167870074511e-01 -7.700662128627300262e-03
4.356806491196039133e-01 -7.477430062863277271e-04 -1.645011528307804838e-02 4.202357900812785374e-01 -1.752999276504851878e-03
3.623100700206123292e-01 4.330478705014684238e-03 -9.722632414195686579e-03 3.527620982385997195e-01 4.155818067374639213e-03
2.947914361648145132e-01 9.050534290508949198e-03 -2.882374530599918216e-03 2.913341331041010562e-01 9.625462771509774029e-03
2.337964196995017119e-01 1.315729676025512163e-02 3.729634925548452884e-03 2.363120323316252325e-01 1.437131899001542479e-02
1.796650137694086879e-01 1.649067790640401654e-02 9.841558836342301220e-03 1.877801263817673316e-01 1.821712405944708735e-02
1.324594636680558324e-01 1.897391860438801814e-02 1.525158364529488608e-02 1.456042000936577097e-01 2.108076566946692765e-02
9.201938171463552862e-02 2.059861921043193433e-02 1.982410076016094536e-02 1.094853223494283156e-01 2.295677929942030460e-02
5.801449967839289457e-02 2.140882247294939589e-02 2.348288467328529805e-02 7.900811009676544927e-02 2.389809665328357369e-02
2.999274463945766911e-02 2.148572740588861052e-02 2.620258808747166768e-02 5.368231444481352810e-02 2.399874565890058875e-02
7.422313748975284398e-03 2.093401334241207223e-02 2.799956178205320612e-02 3.297736743479617871e-02 2.337852142227347940e-02
-1.027282443101285025e-02 1.987028878829733003e-02 2.892273057659622282e-02 1.635005618663853966e-02 2.217013873450923711e-02
-2.368402464344399050e-02 1.841384229010145646e-02 2.904502458841307089e-02 3.265833900513825938e-03 2.050900825997814536e-02
-3.339530387165723369e-02 1.667964200532878749e-02 2.845567814802052453e-02 -6.785522307836799882e-03 1.852553857315797359e-02
-3.996633798669790849e-02 1.477338562654040288e-02 2.725356505834497511e-02 -1.427910333950421773e-02 1.633971607952844352e-02
-4.392040431412169710e-02 1.278832357274950482e-02 2.554163050081115216e-02 -1.964808943193929736e-02 1.405763917136937380e-02
-4.573650923703098670e-02 1.080354643818282057e-02 2.342240218422375619e-02 -2.328021691391768400e-02 1.176965628110338002e-02
6.237774063629331067e-02 5.580621584340406116e-02 -2.045298177836230025e-02 7.632818585989298299e-03 9.009815609897486866e-02
5.163639600505121052e-02 7.888297207500727382e-02 2.470467557577649131e-02 2.483605209818051662e-02 1.303879915212746710e-01
1.825697129243053496e-02 9.258610138022049796e-02 8.129728100175270811e-02 2.870443428764701821e-02 1.634359193412819877e-01
-4.890483724011573941e-03 1.022642646403255640e-01 1.147857410178403370e-01 2.384699244430521503e-02 1.883125294261844829e-01
-1.214292633812874556e-02 1.097082115647936007e-01 1.169389781425707042e-01 1.518991455486684572e-02 1.993143487925408408e-01
-7.492369630199391395e-03 1.152026026993553387e-01 9.336316141707357019e-02 6.485046980742481537e-03 1.945883474691072479e-01
3.221613449568394572e-03 1.185648097580269678e-01 5.520550412620650604e-02 -1.227609755005687475e-05 1.770042034040670842e-01
1.525760994991287589e-02 1.196034960830729688e-01 1.419995303149335086e-02 -3.356967610670835711e-03 1.524180266133043915e-01
2.566855306213255972e-02 1.182754536348511465e-01 -1.989656048681354150e-02 -3.556982404916197993e-03 1.276044285623356700e-01
3.308779471990419552e-02 1.147027822735253721e-01 -4.030370846157893538e-02 -1.207586969030671753e-03 1.086944554699584842e-01
3.724999516998650506e-02 1.091366670716524823e-01 -4.328503041324438527e-02 2.813996425174991600e-03 1.002876353013562039e-01
3.852617724623996764e-02 1.019092048281891039e-01 -2.772652550629572943e-02 7.573100081572192721e-03 1.051357564283534884e-01
3.756949843227630481e-02 9.339041530802205671e-02 5.483974673552438617e-03 1.222434149349282961e-02 1.242195468657882884e-01
3.508409318601479754e-02 8.395554472554067615e-02 5.410230426787165925e-02 1.609360292059136555e-02 1.570483392279129475e-01
3.169615717342821881e-02 7.396253457955026533e-02 1.151042468991363421e-01 1.871107282568118535e-02 2.020518657373031601e-01
2.789803889754693955e-02 6.373773869563592598e-02 1.851511392669635825e-01 1.981037439873034600e-02 2.569765423831995577e-01
2.403849262191215530e-02 5.356773964558669832e-02 2.609355580570991151e-01 1.930646792243351229e-02 3.192353223130339757e-01
2.033831228618510067e-02 4.369546151247050148e-02 3.394158714363584295e-01 1.726221988246834371e-02 3.861874253343557939e-01
1.691697565547656268e-02 3.431924156939203385e-02 4.179570519117987715e-01 1.385084457433549687e-02 4.553424244950292632e-01
1.382133028528187424e-02 2.559392580405983608e-02 4.943978934970800765e-01 9.319106533439480700e-03 5.244940430420683697e-01
1.105138282582629472e-02 1.763334627139556687e-02 5.670641214528586715e-01 3.954304047510959208e-03 5.917945465480443090e-01
8.580999383411835879e-03 1.051373073096328881e-02 6.347444823259138502e-01 -1.943361374287633225e-03 6.557825738273095340e-01
6.373036376317031682e-03 4.277715603166143410e-03 6.966438024537637830e-01 -8.082445307081798092e-03 7.153769997094059363e-01
4.389377114421222359e-03 -1.061293374732485972e-03 7.523238409776240587e-01 -1.419605448063521180e-02 7.698479791579302400e-01
2.596789665403775871e-03 -5.514619411769672297e-03 8.016398726103943773e-01 -2.005230683062109165e-02 8.187743495946051553e-01
9.696410270407795906e-04 -9.113842859733267687e-03 8.446784860789193772e-01 -2.546022213027754333e-02 8.619945063255727291e-01
-5.095604719826951623e-04 -1.190649871386995073e-02 8.817001091520069167e-01 -3.027189878775971010e-02 8.995559487084392458e-01
-1.850976972491480410e-03 -1.395205376866215374e-02 9.130882565732463263e-01 -3.438182935497025028e-02 9.316670551779679954e-01
-3.058971131395082921e-03 -1.531824457379116211e-02 9.393063878160319291e-01 -3.772414113700506277e-02 9.586533132533077151e-01
-4.133895083214156330e-03 -1.607783103645488154e-02 9.608624837273964658e-01 -4.026845216867513955e-02 9.809192097163759172e-01
-5.073833723145071417e-03 -1.630579482116445433e-02 9.782809450043714605e-01 -4.201491716958116740e-02 9.989162335841683671e-01
-5.876119321328587830e-03 -1.607699036139820237e-02 9.920811105766915716e-01 -4.298892537553911097e-02 1.013116926260408945e+00
-6.538528374221641570e-03 -1.546423813306319062e-02 1.002761540832580067e+00 -4.323580196069087833e-02 1.023994576258701272e+00
-7.060136493237223476e-03 -1.453683563340746332e-02 1.010789161722641438e+00 -4.281576963512634393e-02 1.032007959249312989e+00
-7.441848669259343296e-03 -1.335945150822226424e-02 1.016592390224104747e+00 -4.179934320200118236e-02 1.037590433203149587e+00
-7.686648619710467756e-03 -1.199136095783615019e-02 1.020557425428705756e+00 -4.026326221537601668e-02 1.041142677975585684e+00
-7.799620318110100925e-03 -1.048597796579997521e-02 1.023026982846204191e+00 -3.828701306156290229e-02 1.043028397660236806e+00
-7.787799229845404625e-03 -8.890638026059605181e-03 1.024300848388520535e+00 -3.594995000457856804e-02 1.043572361129918136e+00
-7.659906957997009158e-03 -7.246586772453156300e-03 1.024637729649839457e+00 -3.332899489760166034e-02 1.043060230804258026e+00
-7.426015101373195648e-03 -5.589132482782588340e-03 1.024257980025140569e+00 -3.049687512611853890e-02 1.041739707536180504e+00
-7.097177949617616832e-03 -3.947923476516734809e-03 1.023346854744886514e+00 -2.752084517123876140e-02 1.039822598453611135e+00
-6.685063737677410245e-03 -2.347316849409253336e-03 1.022058037153328769e+00 -2.446183192660100758e-02 1.037487488443730399e+00
-6.201606462127529085e-03 -8.068084189289947972e-04 1.020517236334853806e+00 -2.137394006786053069e-02 1.034882761407061480e+00
-5.658693167788442224e-03 6.585010141861857846e-04 1.018825712118996307e+00 -1.830425570915394928e-02 1.032129775659996085e+00
-5.067895646789111197e-03 2.037423588262754492e-03 1.017063627317838836e+00 -1.529289065911143553e-02 1.029326045958441682e+00
-4.440250726474914700e-03 3.322203110656118952e-03 1.015293161770387087e+00 -1.237321291773696430e-02 1.026548327019554563e+00
-3.786089582717977464e-03 4.508047475610510446e-03 1.013561350424424745e+00 -9.572216804372146726e-03 1.023855525068938732e+00
-3.114913401077501476e-03 5.592684190560248680e-03 1.011902628255484160e+00 -6.910991243785247207e-03 1.021291390250553377e+00
-2.435312402667477727e-03 6.575945533768390305e-03 1.010341079898353200e+00 -4.405251198477344587e-03 1.018886964186094701e+00
-1.754921853716950864e-03 7.459388338247663341e-03 1.008892402438505087e+00 -2.065903619950404391e-03 1.016662772555719130e+00
-1.080410598660819232e-03 8.245949888078030199e-03 1.007565598491055425e+00 1.003757606667932123e-04 1.014630761957960203e+00
-4.174955975031480193e-04 8.939641555116395466e-03 1.006364418622979429e+00 2.090572779707144946e-03 1.012795991773600690e+00
2.290224874741397798e-04 9.545279341182322241e-03 1.005288578679028433e+00 3.904786815837724134e-03 1.011158093708218075e+00
8.552081126254051924e-04 1.006825030526670162e-02 1.004334773650043644e+00 5.545713784158579074e-03 1.009712518221931532e+00
1.457928156014531851e-03 1.051431249106826726e-02 1.003497513804177288e+00 7.018167971182265319e-03 1.008451586472801864e+00
2.034782402915880084e-03 1.088942657224833965e-02 1.002769805629213806e+00 8.328646068548550829e-03 1.007365368481259793e+00
2.584029709396418184e-03 1.119961591575702187e-02 1.002143698540749028e+00 9.484936274020583369e-03 1.006442407844588161e+00
3.104513190919533372e-03 1.145085262942302506e-02 1.001610718129086308e+00 1.049577236699406058e-02 1.005670311584253795e+00
3.595586531446315348e-03 1.164896660338854417e-02 1.001162202825071290e+00 1.137053198544890620e-02 1.005036223970819265e+00
4.057042475324124098e-03 1.179957477324933279e-02 1.000789560443081427e+00 1.211897766552283429e-02 1.004527199969743378e+00
4.489045808441005647e-03 1.190802805285784416e-02 1.000484458207210992e+00 1.275103674743149895e-02 1.004130495304707438e+00
4.892070814094040543e-03 1.197937319193442818e-02 1.000238958797126543e+00 1.327661888899456244e-02 1.003833783965092152e+00
5.266843982099089772e-03 1.201832763217680622e-02 1.000045612228859682e+00 1.370546651742188260e-02 1.003625317287514918e+00
5.614292225800454617e-03 1.202926485348143615e-02 9.998975130220060237e-01 1.404703559455811046e-02 1.003494034492177889e+00
5.935497298196423799e-03 1.201620866049779579e-02 9.997883296673535369e-01 1.431040250463411212e-02 1.003429633099585772e+00
6.231654944713227451e-03 1.198283455778437201e-02 9.997123132998240180e-01 1.450419468710606452e-02 1.003422608031542040e+00
6.504039803985506296e-03 1.193247684750531334e-02 9.996642898695426993e-01 1.463654144390602596e-02 1.003464265028014779e+00
6.753975219908170402e-03 1.186813996355340350e-02 9.996396409478620626e-01 1.471504136316070799e-02 1.003546714724507183e+00
6.982807863096240908e-03 1.179251326175290160e-02 9.996342761805863120e-01 1.474674506789597217e-02 1.003662852119305171e+00
7.191886274085845798e-03 1.170798812017892487e-02 9.996445998622220941e-01 1.473814934979600366e-02 1.003806324835750274e+00
7.382543437415733933e-03 1.161667666929133702e-02 9.996674747017095797e-01 1.469520129467127845e-02 1.003971493453718722e+00
7.556082564406096935e-03 1.152043120418966282e-02 9.997001836527488194e-01 1.462331043694575783e-02 1.004153386980760843e+00
7.713766630331519991e-03 1.142086442087020259e-02 9.997403913730522618e-01 1.452736709688906558e-02 1.004347655281890184e+00
7.856809017539490014e-03 1.131936918500286993e-02 9.997861067240592092e-01 1.441176494336104952e-02 1.004550519966869615e+00
7.986368174897506833e-03 1.121713834254478570e-02 9.998356461437651888e-01 1.428042724910483230e-02 1.004758725350257009e+00
8.103542968456167728e-03 1.111518344441719819e-02 9.998875993624096736e-01 1.413683569262502715e-02 1.004969490037183277e+00
8.209370098484214395e-03 1.101435311647946946e-02 9.999407971990876831e-01 1.398405983491102234e-02 1.005180460531846620e+00
8.304823037178721279e-03 1.091535017985734157e-02 9.999942813738016412e-01 1.382478791674657259e-02 1.005389666577684693e+00
8.390811577555723488e-03 1.081874771443835925e-02 1.000047277513658628e+00 1.366135718672012445e-02 1.005595479553448968e+00
8.468182866636198014e-03 1.072500422742450610e-02 1.000099170109024271e+00 1.349578410008689389e-02 1.005796573081170209e+00
8.537722860637586564e-03 1.063447746491874568e-02 1.000149480059917551e+00 1.332979310609516688e-02 1.005991887170239352e+00
8.600157932960428298e-03 1.054743717213568743e-02 1.000197844725335017e+00 1.316484523886174429e-02 1.006180594558827579e+00
8.656157930090557784e-03 1.046407680041738786e-02 1.000243999820668250e+00 1.300216411618748680e-02 1.006362070416798815e+00
8.706338281626813114e-03 1.038452399188827258e-02 1.000287763767119031e+00 1.284276129808858968e-02 1.006535864740726538e+00
8.751263369049411267e-03 1.030885037107509561e-02 1.000329023903759662e+00 1.268746002460829914e-02 1.006701677499222569e+00
8.791449057753197849e-03 1.023707974491117056e-02 1.000367724067473318e+00 1.253691655801958404e-02 1.006859336266643368e+00
8.827366371406242251e-03 1.016919613721256610e-02 1.000403854282922111e+00 1.239164057915331796e-02 1.007008776141447015e+00
8.859443929395638406e-03 1.010515031885006465e-02 1.000437441609392408e+00 1.225201365559769329e-02 1.007150022182031535e+00
8.888071482942905277e-03 1.004486596320930403e-02 1.000468542326416355e+00 1.211830610009201337e-02 1.007283173647010699e+00
8.913602425309363753e-03 9.988244966734782793e-03 1.000497235283546615e+00 1.199069228096050210e-02 1.007408390403725207e+00
8.936356891354080290e-03 9.935171934557729401e-03 1.000523616239661351e+00 1.186926436821522657e-02 1.007525880631874315e+00
8.956624224083498120e-03 9.885518315059016459e-03 1.000547793075384106e+00 1.175404503192112315e-02 1.007635890491656028e+00
8.974665674031712115e-03 9.839145850492059253e-03 1.000569881944102235e+00 1.164499809055996593e-02 1.007738695319858380e+00
8.990716851258184761e-03 9.795909540116554126e-03 1.000590003968682140e+00 1.154203894111560658e-02 1.007834591335267760e+00
9.004989704408217221e-03 9.755660177688696422e-03 1.000608282491157297e+00 1.144504292460624129e-02 1.007923889425001107e+00
9.017675030918326229e-03 9.718246556076337583e-03 1.000624841093667783e+00 1.135385330599092413e-02 1.008006909338291734e+00
9.028944034071173519e-03 9.683517213488812558e-03 1.000639801546640228e+00 1.126828770793508738e-02 1.008083975146291777e+00
9.038950403919443488e-03 9.651321948695112951e-03 1.000653282899293117e+00 1.118814439541893080e-02 1.008155410832841881e+00
9.047831808857154101e-03 9.621513019737903960e-03 1.000665400002617389e+00 1.111320714335306548e-02 1.008221537675126456e+00
9.055711656401399523e-03 9.593946202585357241e-03 1.000676263043715153e+00 1.104324969310255256e-02 1.008282671158667654e+00
-4.876764600339811295e-03 -4.235654713374970015e-02 1.035383193542656954e+00 2.624073428887641057e-02 9.619091474742162973e-01
-4.429069871548563242e-03 -3.332489052627352066e-02 1.000225086230784655e+00 1.562521091909729876e-02 9.468459148774854839e-01
-3.109157951257657260e-03 -7.493324681490776129e-03 9.611367046891245991e-01 2.258910368254873902e-03 9.482753116899402812e-01
-3.998061911261174828e-03 1.618686608890129719e-02 9.443246526861912571e-01 -5.635404251734144054e-03 9.621488610282540321e-01
-6.404066487448289990e-03 3.116423657229461242e-02 9.537230181813356467e-01 -7.144088998757069930e-03 9.856272772449301556e-01
-8.945569366915151477e-03 3.666057215014006943e-02 9.823818705481244251e-01 -4.302839624870102853e-03 1.014399712934391573e+00
-1.068984170706244186e-02 3.430213150386407506e-02 1.019535455983714201e+00 2.316549125680467114e-04 1.042916090809740126e+00
-1.135460594377946109e-02 2.645460123312659562e-02 1.054641771450405940e+00 4.264586956196581014e-03 1.065477179785375483e+00
-1.114074153156252578e-02 1.544246707635466009e-02 1.079378197944606654e+00 6.427787966458708979e-03 1.077252135524759069e+00
-1.048388458730187267e-02 3.221835495423874818e-03 1.088333970183157362e+00 6.167430361529113725e-03 1.074904490669723600e+00
-9.848255518591031432e-03 -8.719223440493806265e-03 1.078937437865533866e+00 3.564877621101913974e-03 1.056805081228958443e+00
-9.598420961992815137e-03 -1.935073559252487030e-02 1.050990666619327385e+00 -8.880473706085467711e-04 1.022929557380848564e+00
-9.943776691216044128e-03 -2.804247575841145590e-02 1.006054657809727360e+00 -6.496142512332880870e-03 9.745645477669313550e-01
-1.093575043341843411e-02 -3.448866561848262791e-02 9.468323049004538916e-01 -1.252303594264958519e-02 9.139309247548226267e-01
-1.249609077785862610e-02 -3.863157596242672298e-02 8.766283107252093032e-01 -1.830219264593324624e-02 8.438028365344507620e-01
-1.445856434293091297e-02 -4.059168779167521279e-02 7.989200342490221374e-01 -2.330132767565373797e-02 7.671711096918443218e-01
-1.661184852855512872e-02 -4.060771433614718262e-02 7.170450893681845628e-01 -2.714955673582153395e-02 6.869750831974670291e-01
-1.873646015883423388e-02 -3.898745956212223973e-02 6.339956320880446583e-01 -2.963768927475030068e-02 6.059094015799928457e-01
-2.063246512989280745e-02 -3.606923945517337415e-02 5.523016975348582491e-01 -3.070121234304679092e-02 5.263012052455451339e-01
-2.213736914563924074e-02 -3.219293770234799013e-02 4.739836820735945366e-01 -3.039379296387778595e-02 4.500471680948976427e-01
-2.313517200673231855e-02 -2.767945285086170770e-02 4.005549106004764326e-01 -2.885718867401010357e-02 3.785974743950646371e-01
-2.355833624460501596e-02 -2.281718107224151026e-02 3.330576975640724413e-01 -2.629164373138337396e-02 3.129738239804282784e-01
-2.338464225613279268e-02 -1.785419172119873110e-02 2.721194114274112508e-01 -2.292932152522553224e-02 2.538098988588899374e-01
-2.263078545365715399e-02 -1.299484178707643878e-02 2.180181951698614284e-01 -1.901213602286588866e-02 2.014047039119759575e-01
-2.134428068529814482e-02 -8.399708514843950979e-03 1.707508495528600179e-01 -1.477447663819475565e-02 1.557813369581708685e-01
-1.959488482680171728e-02 -4.187875385468942113e-03 1.300977975988644175e-01 -1.043073284199635964e-02 1.167457701230887324e-01
-1.746639485645573586e-02 -4.407681281008990481e-04 9.568197801854694262e-02 -6.167162211568211205e-03 8.394197720917873085e-02
-1.504937036224873737e-02 2.793106617900775746e-03 6.701998503558570519e-02 -2.137450113878003322e-03 5.690117133781313896e-02
-1.243507543404120952e-02 5.493021935762953945e-03 4.356483732408378273e-02 1.538760421681217849e-03 3.508402332954574376e-02
-9.710744197946041822e-03 7.660865576326614246e-03 2.474049112788634375e-02 4.775081546540604904e-03 1.791553091607056558e-02
-6.956140161491930485e-03 9.316215373473824002e-03 9.968680045858491212e-03 7.515987197621143423e-03 4.812767976545728743e-03
-4.241291448124684393e-03 1.049182972928974777e-02 -1.311071187956258655e-03 9.733375709402025677e-03 -4.793908650754019618e-03
-1.625236851396039128e-03 1.122965760987426620e-02 -9.627287770854309201e-03 1.142255345439480152e-02 -1.144542053225450218e-02
8.444030609098263085e-04 1.157741478709795047e-02 -1.546725396474357694e-02 1.259800316256587394e-02 -1.564343938662204891e-02
3.131216049951035529e-03 1.158573314205568749e-02 -1.927164622611599043e-02 1.328921250751591288e-02 -1.784390959073789418e-02
5.209320872381795198e-03 1.130585949249507394e-02 -2.143223529856186360e-02 1.353675479913363233e-02 -1.845380981103517115e-02
7.062375610985327512e-03 1.078786161633615848e-02 -2.229190740035846829e-02 1.338875045075837988e-02 -1.783042064926121384e-02
8.682398198288865387e-03 1.007928723811346572e-02 -2.214636678399983793e-02 1.289777917736500967e-02 -1.628246053587645292e-02
1.006850221892818809e-02 9.224216319125844166e-03 -2.124699449632316828e-02 1.211827350925887004e-02 -1.407254951482173055e-02
1.122562699310947210e-02 8.262646178991417401e-03 -1.980443840147927403e-02 1.110439250078343321e-02 -1.142055779928341508e-02
1.216332041803980246e-02 7.230150735267670825e-03 -1.799260329426033422e-02 9.908349933539284393e-03 -8.507482125423848629e-03
1.289461312990169972e-02 6.157759320558398031e-03 -1.595278658351162449e-02 8.579159803048241884e-03 -5.479573985212482512e-03
1.343500986695289612e-02 5.072006604677881114e-03 -1.379777456895681098e-02 7.161751056628418155e-03 -2.452509157592430711e-03
1.380161043925909325e-02 3.995110157120507210e-03 -1.161576631420757622e-02 5.696400394299416803e-03 4.845538642257452011e-04
1.401236322999466211e-02 2.945239286418654956e-03 -9.474038153712172061e-03 4.218431802655686624e-03 3.265132560045458376e-03
1.408544910373166203e-02 1.936844648298574612e-03 -7.422295457217842340e-03 2.758133157840347849e-03 5.841865073307417333e-03
1.403878677956527099e-02 9.810231040319195017e-04 -5.495685669302474707e-03 1.340843695288640447e-03 8.183280544471926987e-03
1.388964966463390738e-02 8.589836215833202004e-05 -3.717464460351038724e-03 -1.282801713387016207e-05 1.027091154537629336e-02
1.365438049106160179e-02 -7.429984925693133846e-04 -2.101323996612336487e-03 -1.286692589928861707e-03 1.209675053542014211e-02
1.334819217299809679e-02 -1.502359782534767874e-03 -6.533991763717494905e-04 -2.468604623572900891e-03 1.366103770851623267e-02
1.298504000442335382e-02 -2.190752071328461170e-03 6.260244117584079504e-04 -3.550050229023327120e-03 1.497036256478168070e-02
1.257755391998216510e-02 -2.808292223562602885e-03 1.741073792800307274e-03 -4.525717593423905782e-03 1.603605304262600839e-02
1.213701890083029866e-02 -3.356352475748280995e-03 2.699094773561228067e-03 -5.393066923716105521e-03 1.687282811326440424e-02
1.167339321546023712e-02 -3.837296013443847187e-03 3.509672707878053188e-03 -6.151913241410511546e-03 1.749768319132272154e-02
1.119535526231629774e-02 -4.254243494870024733e-03 4.183839722827542573e-03 -6.804030275816330686e-03 1.792898173152934760e-02
1.071037143992725760e-02 -4.610869620591984130e-03 4.733442983706481755e-03 -7.352782304224092513e-03 1.818572709453292191e-02
1.022477864171378314e-02 -4.911228772471076809e-03 5.170649885258171707e-03 -7.802788713888730854e-03 1.828698840108700097e-02
9.743875154526904225e-03 -5.159607222594786435e-03 5.507568268512841314e-03 -8.159622113453224301e-03 1.825145832845009863e-02
9.272016533941496164e-03 -5.360400451536406763e-03 5.755963145929854363e-03 -8.429542353042052127e-03 1.809712150134146214e-02
8.812712178041692823e-03 -5.518012401807936840e-03 5.927051883190870285e-03 -8.619264192020636983e-03 1.784101575321983546e-02
8.368720431462861598e-03 -5.636774883896578103e-03 6.031364056980237365e-03 -8.735759125556796789e-03 1.749906866461969912e-02
7.942140240629669279e-03 -5.720884350012056530e-03 6.078653008444234729e-03 -8.786087859334656969e-03 1.708599673293065280e-02
7.534497308370191604e-03 -5.774353927336051129e-03 6.077847880078479648e-03 -8.777262013609288260e-03 1.661525318922940642e-02
7.146824507799465209e-03 -5.800978584375116043e-03 6.037037645000964403e-03 -8.716132038898649625e-03 1.609901554184034467e-02
6.779735958843957633e-03 -5.804311147585394792e-03 5.963479205092880875e-03 -8.609298840383416973e-03 1.554820279125124216e-02
6.433493857912253588e-03 -5.787647833130904473e-03 5.863623475306667387e-03 -8.463046026008669287e-03 1.497251549153588712e-02
6.108068861067295074e-03 -5.754021085522253998e-03 5.743154113588389009e-03 -8.283290597319137305e-03 1.438049238640815020e-02
5.803193467727396637e-03 -5.706198964617215097e-03 5.607034625427331775e-03 -8.075549294517259113e-03 1.377957835211418569e-02
5.518409430806059390e-03 -5.646688960041501559e-03 5.459561674797441810e-03 -7.844917978218290955e-03 1.317620009649544954e-02
5.253108858596533537e-03 -5.577746127528371289e-03 5.304419937601778656e-03 -7.596062576340045780e-03 1.257584516133647412e-02
5.006569663237314671e-03 -5.501383750015520491e-03 5.144738730450626463e-03 -7.333218745770864189e-03 1.198314338398631662e-02
4.777986519911792129e-03 -5.419386181529262103e-03 4.983147220627870411e-03 -7.060199097395525314e-03 1.140194665640592575e-02
4.566496412735432386e-03 -5.333323000741074793e-03 4.821828268177341670e-03 -6.780406347388634458e-03 1.083540797117166221e-02
4.371200528112240136e-03 -5.244564250460825861e-03 4.662568899220786989e-03 -6.496850768598960713e-03 1.028605594183318317e-02
4.191182364593259990e-03 -5.154295891770743765e-03 4.506808727455791086e-03 -6.212171012521139346e-03 9.755866165505722165e-03
4.025522634037770331e-03 -5.063535221779602580e-03 4.355683529865927994e-03 -5.928657081312849186e-03 9.246327987057156861e-03
3.873311208735685796e-03 -4.973146249540150166e-03 4.210066450468730181e-03 -5.648274880513781682e-03 8.758506213780492544e-03
3.733656543772667646e-03 -4.883854517174768262e-03 4.070604474691208452e-03 -5.372691466618562117e-03 8.293097926070913672e-03
3.605693374993279576e-03 -4.796261158844572492e-03 3.937752131605520844e-03 -5.103300321934511885e-03 7.850484602386131883e-03
3.488588074105791748e-03 -4.710856484962278046e-03 3.811801085248589516e-03 -4.841246502110152505e-03 7.430779180140234530e-03
3.381542883289512247e-03 -4.628032411346794106e-03 3.692906910146120936e-03 -4.587450994222308509e-03 7.033868329017423093e-03
3.283798665506765246e-03 -4.548094317215145566e-03 3.581112207029946148e-03 -4.342633974374621175e-03 6.659450431470759213e-03
3.194636556145269424e-03 -4.471271839065593667e-03 3.476367492112331092e-03 -4.107337399545940571e-03 6.307069488684646785e-03
3.113378908892627805e-03 -4.397728709591319785e-03 3.378548855835106224e-03 -3.881945644025108777e-03 5.976144704618491232e-03
3.039389608602505177e-03 -4.327571834437549114e-03 3.287473969976417720e-03 -3.666705306386575103e-03 5.665996970492415130e-03
2.972073125420138240e-03 -4.260859643181902356e-03 3.202914798748679459e-03 -3.461743181105703115e-03 5.375871391152031720e-03
2.910874252847861499e-03 -4.197609252514666878e-03 3.124609436781611294e-03 -3.267083005994209088e-03 5.104957395815290511e-03
2.855276368791237473e-03 -4.137803194680600427e-03 3.052271844353526831e-03 -3.082660683503490873e-03 4.852405647397972643e-03
2.804800496960524470e-03 -4.081395281900768168e-03 2.985599690873641521e-03 -2.908338085035211407e-03 4.617342900019139051e-03
2.759002985840197653e-03 -4.028315797768300399e-03 2.924281354353297502e-03 -2.743915440078126267e-03 4.398883946123532951e-03
2.717474439123179764e-03 -3.978476135671371594e-03 2.868001502065453678e-03 -2.589142663055099547e-03 4.196142457658424973e-03
2.679837256437167525e-03 -3.931772776923025958e-03 2.816445761709474027e-03 -2.443729144943063147e-03 4.008239295217208564e-03
2.645744149049278349e-03 -3.888090808686683886e-03 2.769304010143969208e-03 -2.307352591742528602e-03 3.834309914964251220e-03
2.614876008010469377e-03 -3.847306938041583635e-03 2.726273902226239443e-03 -2.179666811571223661e-03 3.673509723739698529e-03
2.586940274341031909e-03 -3.809292111327522434e-03 2.687062427867203951e-03 -2.060308419459033757e-03 3.525018968502990901e-03
2.561668959970120341e-03 -3.773913731492939405e-03 2.651388298545498401e-03 -1.948902694493881427e-03 3.388046170584857464e-03
2.538816799642518163e-03 -3.741037522559054196e-03 2.618982478452380747e-03 -1.845068773036473431e-03 3.261830468545667827e-03
2.518159868486691266e-03 -3.710529099407722242e-03 2.589589603303465992e-03 -1.748423746903426945e-03 3.145644048345275223e-03
2.499493690265808254e-03 -3.682255317471572198e-03 2.562968089478090405e-03 -1.658586415942409076e-03 3.038792783627286553e-03
2.482631905877497047e-03 -3.656085280454135500e-03 2.538890512369107455e-03 -1.575180252984864637e-03 2.940617385320365429e-03
2.467404730850830674e-03 -3.631891240729601122e-03 2.517143570003099740e-03 -1.497836172347888350e-03 2.850493168807588518e-03
2.453657660225871950e-03 -3.609549221437191591e-03 2.497527901141438633e-03 -1.426194086889154278e-03 2.767830330412834883e-03
2.441250187985133380e-03 -3.588939647670486011e-03 2.479857779690064490e-03 -1.359905076242284849e-03 2.692073278012685478e-03
2.430054650176316500e-03 -3.569947659343597479e-03 2.463960583554580808e-03 -1.298632167163304985e-03 2.622699728817678988e-03
2.419955046207178384e-03 -3.552463393134530634e-03 2.449676670948974788e-03 -1.242051714143599384e-03 2.559220025432296097e-03
2.410846253042109311e-03 -3.536382153470185585e-03 2.436858318105805665e-03 -1.189853610412683338e-03 2.501176000805571675e-03
2.402632802841253579e-03 -3.521604558045510203e-03 2.425369391858112067e-03 -1.141742199251893908e-03 2.448139741318300366e-03
2.395228220848366618e-03 -3.508036525090574287e-03 2.415084643871523440e-03 -1.097436093914438970e-03 2.399712408077903092e-03
2.388554174103774130e-03 -3.495589178783120587e-03 2.405889215879142284e-03 -1.056668528690352105e-03 2.355522650759667158e-03
2.382539634709246457e-03 -3.484178920189151540e-03 2.397677759290672839e-03 -1.019187078782124445e-03 2.315225516213104129e-03
2.377120472374372184e-03 -3.473727148957550526e-03 2.390353976807091385e-03 -9.847535748122027144e-04 2.278500760439783335e-03
2.372238530369941145e-03 -3.464160317889763974e-03 2.383830054895952344e-03 -9.531437408440979198e-04 2.245051960926502943e-03
2.367841334489639848e-03 -3.455409478192450479e-03 2.378025783400516957e-03 -9.241470343113178387e-04 2.214604581240564585e-03
2.363881241763010621e-03 -3.447410379521897994e-03 2.372868388192728162e-03 -8.975657965493155643e-04 2.186904937843792140e-03
2.360315425903536379e-03 -3.440103138927952386e-03 2.368291607126593590e-03 -8.732152018637862056e-04 2.161719065043143928e-03
2.357105076953303069e-03 -3.433431980738532729e-03 2.364235398999880999e-03 -8.509225244779372588e-04 2.138830997864715755e-03
2.354215168452356011e-03 -3.427345154705108143e-03 2.360645361477509141e-03 -8.305265400849748403e-04 2.118041913490742445e-03
2.351614035433158278e-03 -3.421794646783382632e-03 2.357472309086006135e-03 -8.118772275338415056e-04 2.099168879794888198e-03
2.349273163417819887e-03 -3.416735979044460692e-03 2.354671720240730792e-03 -7.948349939397303388e-04 2.082043807604350150e-03
2.347166759136598557e-03 -3.412128024137928151e-03 2.352203497139271349e-03 -7.792701326252426952e-04 2.066512301098555326e-03
2.345271539525128901e-03 -3.407932699701632373e-03 2.350031449168454856e-03 -7.650623756489949301e-04 2.052432653727009892e-03
2.343566608033142984e-03 -3.404115030207321979e-03 2.348123161937110126e-03 -7.521002844441682100e-04 2.039674945990554988e-03
2.342032967135310173e-03 -3.400642610358772799e-03 2.346449291508179158e-03 -7.402807914331788197e-04 2.028120376053266227e-03
2.340653591090813279e-03 -3.397485705136205070e-03 2.344983608054462820e-03 -7.295085379155352712e-04 2.017659979173913598e-03
2.339413098525255919e-03 -3.394616913283243775e-03 2.343702544749248773e-03 -7.196954593382542953e-04 2.008194147492758930e-03
2.338297672395128757e-03 -3.392011003597872332e-03 2.342585052247159183e-03 -7.107604324119165540e-04 1.999632047954946756e-03
2.337294732569716871e-03 -3.389644949493231252e-03 2.341612198506481946e-03 -7.026285402389476076e-04 1.991890487261116505e-03
2.336393103178124875e-03 -3.387497494259150699e-03 2.340767226996831596e-03 -6.952308995096245781e-04 1.984893649932928383e-03
2.335582583327777684e-03 -3.385549201993853785e-03 2.340034930966794491e-03 -6.885041584610007703e-04 1.978572443476878107e-03
2.334854070795699954e-03 -3.383782255696132779e-03 2.339402031793724746e-03 -6.823899620940210298e-04 1.972863799892365932e-03
2.334199351025745273e-03 -3.382180379048804753e-03 2.338856473215855658e-03 -6.768348903278820217e-04 1.967710268218070269e-03
2.333610937057528645e-03 -3.380728650881792419e-03 2.338387654162943363e-03 -6.717897631460800767e-04 1.963059679837897420e-03
2.333082273253239691e-03 -3.379413448783452623e-03 2.337986144993919879e-03 -6.672095951216761023e-04 1.958864479092881083e-03
2.332607233256567270e-03 -3.378222303581424057e-03 2.337643527425825596e-03 -6.630530315305804834e-04 1.955081490450538695e-03
2.332180461962707341e-03 -3.377143881152733229e-03 2.337352423637639731e-03 -6.592823374376166612e-04 1.951671307324431837e-03
2.331797157239634544e-03 -3.376167818714748137e-03 2.337106219783890992e-03 -6.558629029314033687e-04 1.948598335729911923e-03
2.331452829821500927e-03 -3.375284653884591535e-03 2.336899058718699962e-03 -6.527630812342977151e-04 1.945830168551765382e-03
2.331143572519067675e-03 -3.374485802851268090e-03 2.336725832719821483e-03 -6.499539194919634610e-04 1.943337483680807054e-03
2.330865827389061451e-03 -3.373763383933692239e-03 2.336582023417577147e-03 -6.474090696428902447e-04 1.941093505593016744e-03
2.330616465769708157e-03 -3.373110279426327907e-03 2.336463665415067226e-03 -6.451043827837565914e-04 1.939074179972521961e-03
2.330392584553919733e-03 -3.372520011907909065e-03 2.336367244424764067e-03 -6.430178200389491394e-04 1.937257562531158328e-03
2.330191542569082230e-03 -3.371986640559043735e-03 2.336289559025317430e-03 -6.411294107238063589e-04 1.935623862664215267e-03
2.330011076992377639e-03 -3.371504826645832509e-03 2.336228120839223266e-03 -6.394207593984901905e-04 1.934155166964046657e-03
2.329849136003758758e-03 -3.371069697095663287e-03 2.336180419661104679e-03 -6.378752750606508926e-04 1.932835104526020586e-03
2.329703755094669759e-03 -3.370676795384497382e-03 2.336144403670914471e-03 -6.364777582348324358e-04 1.931649050675332546e-03
2.329573333554435521e-03 -3.370322103364742361e-03 2.336118304810952395e-03 -6.352143864205572754e-04 1.930583777721039951e-03
2.329456227016635239e-03 -3.370002030351315625e-03 2.336100566026289016e-03 -6.340726340567925945e-04 1.929627294884994626e-03
2.329351184016559273e-03 -3.369713203937863000e-03 2.336089783057104796e-03 -6.330410160444444045e-04 1.928768731886520982e-03
2.329256938537582755e-03 -3.369452646438730881e-03 2.336084820854011923e-03 -6.321091914287535474e-04 1.927998266182839870e-03
2.329172391910105944e-03 -3.369217602084972896e-03 2.336084653506986797e-03 -6.312677451205672696e-04 1.927307079313322902e-03
2.329096540051978081e-03 -3.369005686181480996e-03 2.336088386073242873e-03 -6.305080351012293249e-04 1.926687196828424931e-03
2.329028517124243081e-03 -3.368814606801606715e-03 2.336095276405103505e-03 -6.298223488556686789e-04 1.926131444633938372e-03
2.328967500943690538e-03 -3.368642370332963765e-03 2.336104655114468187e-03 -6.292036268860101700e-04 1.925633347127586603e-03
2.328912778466474265e-03 -3.368487145053222775e-03 2.336115998332388699e-03 -6.286454427026910707e-04 1.925187039887532592e-03
2.328863738512154669e-03 -3.368347259311121888e-03 2.336128847673535347e-03 -6.281419846345670521e-04 1.924787196912802756e-03
2.328819733520504087e-03 -3.368221226992318407e-03 2.336142744752578437e-03 -6.276880085351876915e-04 1.924429190694354475e-03
2.328780254174489528e-03 -3.368107696587685496e-03 2.336157456738874316e-03 -6.272787213674746454e-04 1.924108641105704010e-03
2.328744907572399825e-03 -3.368005442098365165e-03 2.336172590730711818e-03 -6.269098266784567386e-04 1.923821808304637671e-03
2.328713184397201985e-03 -3.367913375768694095e-03 2.336187921173404902e-03 -6.265773918130435050e-04 1.923565112520009279e-03
2.328684793610591441e-03 -3.367830437127850018e-03 2.336203375307377428e-03 -6.262779188546119258e-04 1.923335556057281792e-03
2.328659327758941799e-03 -3.367755803992622532e-03 2.336218662094324827e-03 -6.260081354412250221e-04 1.923130257637239993e-03
2.328636517631821334e-03 -3.367688634170917794e-03 2.336233752430416644e-03 -6.257651730265934020e-04 1.922946743434295058e-03
2.328616050363052636e-03 -3.367628170963143930e-03 2.336248428036924452e-03 -6.255464322748593986e-04 1.922782714245840907e-03
2.328597765881568193e-03 -3.367573746800189838e-03 2.336262739845551550e-03 -6.253495103010209277e-04 1.922636234667152166e-03
2.328581329493317753e-03 -3.367524790519382805e-03 2.336276578716933727e-03 -6.251722807064652443e-04 1.922505340189673007e-03
2.328566632058937103e-03 -3.367480750966933556e-03 2.336289857339579612e-03 -6.250127771636471152e-04 1.922388459206558764e-03
2.328553426195867360e-03 -3.367441129739745520e-03 2.336302582989446819e-03 -6.248693043744424358e-04 1.922284136526286602e-03
2.328541682800278068e-03 -3.367405477547436021e-03 2.336314755666535348e-03 -6.247401979635469615e-04 1.922191047924570739e-03
2.328531089005991817e-03 -3.367373452419997193e-03 2.336326302611269057e-03 -6.246241282497067004e-04 1.922107971040531993e-03
2.328521608433220536e-03 -3.367344614161993377e-03 2.336337260203436017e-03 -6.245197255339007825e-04 1.922033916343934834e-03
2.328513102838769555e-03 -3.367318700838950463e-03 2.336347642994951457e-03 -6.244258674996672198e-04 1.921967952512204647e-03
2.328505586774554104e-03 -3.367295395946712233e-03 2.336357443709857762e-03 -6.243415009521413594e-04 1.921909031807444990e-03
2.328498761926312000e-03 -3.367274463016656227e-03 2.336366618692409247e-03 -6.242657036636956036e-04 1.921856557601131499e-03
2.328492679225746542e-03 -3.367255611010477878e-03 2.336375284357927740e-03 -6.241975570446811616e-04 1.921809918712824583e-03
2.328487222257535905e-03 -3.367238690771046095e-03 2.336383498914074153e-03 -6.241363425942836329e-04 1.921768271131440997e-03
2.328482332814019173e-03 -3.367223494933568873e-03 2.336391095013823360e-03 -6.240813836484448984e-04 1.921731236507184803e-03
2.328477974515408278e-03 -3.367209830685169436e-03 2.336398181796539575e-03 -6.240319744392763823e-04 1.921698320074938238e-03
2.328474103705957532e-03 -3.367197534316801466e-03 2.336404882953502238e-03 -6.239876674953848124e-04 1.921668954310007393e-03
2.328470618522260338e-03 -3.367186516697984189e-03 2.336411082069389522e-03 -6.239478007046272978e-04 1.921642877277918160e-03
2.328467446204740554e-03 -3.367176615938660689e-03 2.336416881007608026e-03 -6.239120702957734466e-04 1.921619725180789828e-03
2.328464659512974322e-03 -3.367167708347551525e-03 2.336422265216242522e-03 -6.238800015125889331e-04 1.921599148772656918e-03
2.328462156583555043e-03 -3.367159692061250098e-03 2.336427249247208238e-03 -6.238511778065003455e-04 1.921580827911384404e-03
2.328459901036694646e-03 -3.367152517967042513e-03 2.336431876756250858e-03 -6.238253590709064156e-04 1.921564602525904775e-03
2.328457885596435517e-03 -3.367146060554659925e-03 2.336436155019327998e-03 -6.238021578610641882e-04 1.921550123370252550e-03
2.328456102986820042e-03 -3.367140248883515596e-03 2.336440164071973413e-03 -6.237813613552134484e-04 1.921537346788682044e-03
2.328454509552102536e-03 -3.367135068401694298e-03 2.336443838430568576e-03 -6.237627003429224715e-04 1.921525938087143004e-03
2.328453039808664471e-03 -3.367130395417916588e-03 2.336447258130647242e-03 -6.237459874682826921e-04 1.921515868161804974e-03
2.328451817447785288e-03 -3.367126189914415590e-03 2.336450423172209412e-03 -6.237310208234703168e-04 1.921506976941600442e-03
2.328450638742651790e-03 -3.367122417330392636e-03 2.336453340831212699e-03 -6.237175475689582527e-04 1.921499031595885754e-03
2.328449591004755348e-03 -3.367119044924038462e-03 2.336455989279784262e-03 -6.237055040401173756e-04 1.921491988468915224e-03
2.328448681510053575e-03 -3.367116005392745137e-03 2.336458470381330699e-03 -6.236946774151874706e-04 1.921485847560688853e-03
2.328447881154716015e-03 -3.367113276908639818e-03 2.336460776859894395e-03 -6.236849894776241854e-04 1.921480376040562987e-03
2.328447131731081754e-03 -3.367110826729913242e-03 2.336462886887602508e-03 -6.236763183551374823e-04 1.921475486597046256e-03
2.328446491446811706e-03 -3.367108636666671373e-03 2.336464829568285495e-03 -6.236685585463419557e-04 1.921471106470562518e-03
2.328445880266372114e-03 -3.367106661244179122e-03 2.336466626729816198e-03 -6.236615790840005502e-04 1.921467352076433599e-03
2.328445363673381507e-03 -3.367104896824457683e-03 2.336468234716448933e-03 -6.236553417693357915e-04 1.921464019687846303e-03
2.328444883460178971e-03 -3.367103296113782562e-03 2.336469719011802226e-03 -6.236497465579304844e-04 1.921461065649054945e-03
2.328444446902722120e-03 -3.367101870026090182e-03 2.336471145099494606e-03 -6.236447443370707333e-04 1.921458417200483382e-03
2.328444075828883797e-03 -3.367100578543613665e-03 2.336472396564204246e-03 -6.236402332433499396e-04 1.921456088894046843e-03
2.328443784790579230e-03 -3.367099439856247045e-03 2.336473553441464901e-03 -6.236362514755455777e-04 1.921454138937406242e-03
2.328443450096528977e-03 -3.367098410308244638e-03 2.336474608455318958e-03 -6.236326662474311888e-04 1.921452305396087468e-03
2.328443195438012481e-03 -3.367097475347691216e-03 2.336475590709596872e-03 -6.236294429982081056e-04 1.921450719237327576e-03
2.328442955331411213e-03 -3.367096638612565584e-03 2.336476507480256259e-03 -6.236265508050564677e-04 1.921449336805380881e-03
2.328442744328640401e-03 -3.367095891007920727e-03 2.336477322387509048e-03 -6.236239678401034325e-04 1.921448070788756013e-03
2.328442533325869590e-03 -3.367095234352746047e-03 2.336478064535185695e-03 -6.236216904653701931e-04 1.921446993947029114e-03
2.328442365978844464e-03 -3.367094634086242877e-03 2.336478755751159042e-03 -6.236196095414925367e-04 1.921446048072539270e-03
2.328442198631819338e-03 -3.367094095665379427e-03 2.336479381483513862e-03 -6.236177760001737624e-04 1.921445204061456025e-03
2.328442111320327967e-03 -3.367093615452176891e-03 2.336479949008207768e-03 -6.236161480046575889e-04 1.921444534673355520e-03
2.328441965801175684e-03 -3.367093186170677654e-03 2.336480458325240761e-03 -6.236146145965903997e-04 1.921443836181424558e-03
2.328441849385853857e-03 -3.367092780536040664e-03 2.336480953090358526e-03 -6.236133449419867247e-04 1.921443312312476337e-03
2.328441754798404872e-03 -3.367092447660979815e-03 2.336481375095900148e-03 -6.236121771507896483e-04 1.921442832099273801e-03
2.328441660210955888e-03 -3.367092125699855387e-03 2.336481797101441771e-03 -6.236111184989567846e-04 1.921442424645647407e-03
2.328441594727337360e-03 -3.367091847394476645e-03 2.336482182727195323e-03 -6.236101780814351514e-04 1.921441988088190556e-03
2.328441536519676447e-03 -3.367091596373938955e-03 2.336482524697203189e-03 -6.236093176994472742e-04 1.921441697049885988e-03
2.328441471036057919e-03 -3.367091370819252916e-03 2.336482801183592528e-03 -6.236085609998553991e-04 1.921441464219242334e-03
2.328441412828397006e-03 -3.367091167092439719e-03 2.336483106773812324e-03 -6.236078879737760872e-04 1.921441216836683452e-03
2.328441361896693707e-03 -3.367090994288446382e-03 2.336483383260201663e-03 -6.236072877072729170e-04 1.921440969454124570e-03
2.328441347344778478e-03 -3.367090839674347080e-03 2.336483594262972474e-03 -6.236067238205578178e-04 1.921440722071565688e-03
2.328441281861159950e-03 -3.367090679603279568e-03 2.336483776161912829e-03 -6.236062472453340888e-04 1.921440576552413404e-03
2.328441223653499037e-03 -3.367090537722106092e-03 2.336483958060853183e-03 -6.236057997739408165e-04 1.921440460137091577e-03
2.328441230929456651e-03 -3.367090424944763072e-03 2.336484147235751152e-03 -6.236054450710071251e-04 1.921440343721769750e-03
2.328441158169880509e-03 -3.367090330357314087e-03 2.336484300030861050e-03 -6.236050921870628372e-04 1.921440227306447923e-03
2.328441165445838124e-03 -3.367090232131886296e-03 2.336484452825970948e-03 -6.236048193386523053e-04 1.921440154546871781e-03
2.328441143617965281e-03 -3.367090115716564469e-03 2.336484583793208003e-03 -6.236045355763053522e-04 1.921440038131549954e-03
2.328441121790092438e-03 -3.367090050232945941e-03 2.336484707484487444e-03 -6.236043082026299089e-04 1.921439965371973813e-03
2.328441070858389139e-03 -3.367089995663263835e-03 2.336484816623851657e-03 -6.236040790099650621e-04 1.921439936268143356e-03
2.328441070858389139e-03 -3.367089928360655904e-03 2.336484889383427799e-03 -6.236038861970882863e-04 1.921439878060482442e-03
2.328441078134346753e-03 -3.367089871971984394e-03 2.336485013074707240e-03 -6.236037024791585281e-04 1.921439848956651986e-03
2.328441056306473911e-03 -3.367089813764323480e-03 2.336485071282368153e-03 -6.236035460460698232e-04 1.921439790748991072e-03
2.328441070858389139e-03 -3.367089759194641374e-03 2.336485180421732366e-03 -6.236034259927691892e-04 1.921439747093245387e-03
2.328441012650728226e-03 -3.367089733728789724e-03 2.336485224077478051e-03 -6.236033077584579587e-04 1.921439761645160615e-03
2.328440998098812997e-03 -3.367089704624959268e-03 2.336485304113011807e-03 -6.236031895241467282e-04 1.921439747093245387e-03
2.328440998098812997e-03 -3.367089693711022846e-03 2.336485333216842264e-03 -6.236030985746765509e-04 1.921439732541330159e-03
2.328441005374770612e-03 -3.367089650055277161e-03 2.336485413252376020e-03 -6.236030149011639878e-04 1.921439674333669245e-03
2.328440976270940155e-03 -3.367089615494478494e-03 2.336485427804291248e-03 -6.236029130377573892e-04 1.921439688885584474e-03
2.328440990822855383e-03 -3.367089602761552669e-03 2.336485507839825004e-03 -6.236028457351494581e-04 1.921439659781754017e-03
2.328440990822855383e-03 -3.367089562743785791e-03 2.336485529667697847e-03 -6.236027602426474914e-04 1.921439688885584474e-03
2.328440976270940155e-03 -3.367089559105806984e-03 2.336485580599401146e-03 -6.236027093109441921e-04 1.921439630677923560e-03
2.328441005374770612e-03 -3.367089526363997720e-03 2.336485580599401146e-03 -6.236026729311561212e-04 1.921439688885584474e-03
2.328440983546897769e-03 -3.367089539096923545e-03 2.336485631531104445e-03 -6.236026147234952077e-04 1.921439659781754017e-03
2.328440976270940155e-03 -3.367089500898146071e-03 2.336485667910892516e-03 -6.236025856196647510e-04 1.921439645229838789e-03
2.328440983546897769e-03 -3.367089497260167263e-03 2.336485667910892516e-03 -6.236025474208872765e-04 1.921439645229838789e-03
2.328440976270940155e-03 -3.367089482708252035e-03 2.336485704290680587e-03 -6.236025292309932411e-04 1.921439659781754017e-03
2.328440918063279241e-03 -3.367089471794315614e-03 2.336485733394511044e-03 -6.236025092221098021e-04 1.921439688885584474e-03
2.328440925339236856e-03 -3.367089460880379193e-03 2.336485762498341501e-03 -6.236024910322157666e-04 1.921439674333669245e-03
2.328440910787321627e-03 -3.367089460880379193e-03 2.336485769774299115e-03 -6.236024782992899418e-04 1.921439645229838789e-03
2.328440925339236856e-03 -3.367089442690485157e-03 2.336485777050256729e-03 -6.236024346435442567e-04 1.921439674333669245e-03
2.328440925339236856e-03 -3.367089426319580525e-03 2.336485806154087186e-03 -6.236024237296078354e-04 1.921439645229838789e-03
2.328440932615194470e-03 -3.367089420862612315e-03 2.336485820706002414e-03 -6.236024055397138000e-04 1.921439688885584474e-03
2.328440961719024926e-03 -3.367089424500591122e-03 2.336485806154087186e-03 -6.236023928067879751e-04 1.921439674333669245e-03
2.328440932615194470e-03 -3.367089417224633507e-03 2.336485835257917643e-03 -6.236023746168939397e-04 1.921439659781754017e-03
2.328440932615194470e-03 -3.367089413586654700e-03 2.336485842533875257e-03 -6.236023582459893078e-04 1.921439674333669245e-03
2.328440947167109698e-03 -3.367089413586654700e-03 2.336485842533875257e-03 -6.236023709789151326e-04 1.921439674333669245e-03
2.328440910787321627e-03 -3.367089413586654700e-03 2.336485849809832871e-03 -6.236023655219469219e-04 1.921439674333669245e-03
2.328440896235406399e-03 -3.367089399034739472e-03 2.336485849809832871e-03 -6.236023309611482546e-04 1.921439703437499702e-03
2.328440925339236856e-03 -3.367089406310697086e-03 2.336485864361748099e-03 -6.236023309611482546e-04 1.921439688885584474e-03
2.328440939891152084e-03 -3.367089393577771261e-03 2.336485871637705714e-03 -6.236023236851906404e-04 1.921439688885584474e-03
2.328440910787321627e-03 -3.367089389939792454e-03 2.336485871637705714e-03 -6.236023145902436227e-04 1.921439703437499702e-03
2.328440925339236856e-03 -3.367089397215750068e-03 2.336485857085790485e-03 -6.236023054952966049e-04 1.921439703437499702e-03
2.328440939891152084e-03 -3.367089389939792454e-03 2.336485871637705714e-03 -6.236023109522648156e-04 1.921439717989414930e-03
2.328440947167109698e-03 -3.367089388120803051e-03 2.336485886189620942e-03 -6.236023164092330262e-04 1.921439703437499702e-03
2.328440947167109698e-03 -3.367089402672718279e-03 2.336485857085790485e-03 -6.236023109522648156e-04 1.921439674333669245e-03
2.328440947167109698e-03 -3.367089395396760665e-03 2.336485871637705714e-03 -6.236022909433813766e-04 1.921439674333669245e-03
2.328440918063279241e-03 -3.367089393577771261e-03 2.336485886189620942e-03 -6.236022873054025695e-04 1.921439659781754017e-03
2.328440918063279241e-03 -3.367089393577771261e-03 2.336485886189620942e-03 -6.236022763914661482e-04 1.921439688885584474e-03
2.328440918063279241e-03 -3.367089391758781858e-03 2.336485900741536170e-03 -6.236022782104555517e-04 1.921439688885584474e-03
2.328440918063279241e-03 -3.367089384482824244e-03 2.336485900741536170e-03 -6.236022800294449553e-04 1.921439703437499702e-03
2.328440932615194470e-03 -3.367089384482824244e-03 2.336485915293451399e-03 -6.236022818484343588e-04 1.921439703437499702e-03
2.328440932615194470e-03 -3.367089377206866629e-03 2.336485929845366627e-03 -6.236022691155085340e-04 1.921439674333669245e-03
2.328440947167109698e-03 -3.367089377206866629e-03 2.336485929845366627e-03 -6.236022709344979376e-04 1.921439688885584474e-03
2.328440961719024926e-03 -3.367089377206866629e-03 2.336485929845366627e-03 -6.236022727534873411e-04 1.921439703437499702e-03
2.328440961719024926e-03 -3.367089377206866629e-03 2.336485915293451399e-03 -6.236022818484343588e-04 1.921439688885584474e-03
2.328440961719024926e-03 -3.367089377206866629e-03 2.336485915293451399e-03 -6.236022745724767447e-04 1.921439688885584474e-03
2.328440947167109698e-03 -3.367089377206866629e-03 2.336485915293451399e-03 -6.236022672965191305e-04 1.921439688885584474e-03
2.328440947167109698e-03 -3.367089366292930208e-03 2.336485915293451399e-03 -6.236022618395509198e-04 1.921439703437499702e-03
2.328440947167109698e-03 -3.367089369930909015e-03 2.336485915293451399e-03 -6.236022636585403234e-04 1.921439688885584474e-03
2.328440947167109698e-03 -3.367089369930909015e-03 2.336485908017493784e-03 -6.236022636585403234e-04 1.921439688885584474e-03
2.328440947167109698e-03 -3.367089369930909015e-03 2.336485908017493784e-03 -6.236022782104555517e-04 1.921439688885584474e-03
2.328440947167109698e-03 -3.367089373568887822e-03 2.336485908017493784e-03 -6.236022782104555517e-04 1.921439703437499702e-03
2.328440932615194470e-03 -3.367089377206866629e-03 2.336485908017493784e-03 -6.236022709344979376e-04 1.921439703437499702e-03
2.328440932615194470e-03 -3.367089377206866629e-03 2.336485908017493784e-03 -6.236022727534873411e-04 1.921439703437499702e-03
2.328440932615194470e-03 -3.367089380844845437e-03 2.336485908017493784e-03 -6.236022727534873411e-04 1.921439703437499702e-03
2.328440932615194470e-03 -3.367089380844845437e-03 2.336485908017493784e-03 -6.236022727534873411e-04 1.921439688885584474e-03
2.328440932615194470e-03 -3.367089380844845437e-03 2.336485908017493784e-03 -6.236022745724767447e-04 1.921439688885584474e-03
2.328440932615194470e-03 -3.367089373568887822e-03 2.336485908017493784e-03 -6.236022745724767447e-04 1.921439674333669245e-03
2.328440932615194470e-03 -3.367089373568887822e-03 2.336485908017493784e-03 -6.236022745724767447e-04 1.921439688885584474e-03
2.328440932615194470e-03 -3.367089373568887822e-03 2.336485908017493784e-03 -6.236022745724767447e-04 1.921439688885584474e-03
2.328440932615194470e-03 -3.367089373568887822e-03 2.336485908017493784e-03 -6.236022745724767447e-04 1.921439688885584474e-03
2.328440932615194470e-03 -3.367089373568887822e-03 2.336485908017493784e-03 -6.236022745724767447e-04 1.921439688885584474e-03
2.328440932615194470e-03 -3.367089373568887822e-03 2.336485908017493784e-03 -6.236022745724767447e-04 1.921439688885584474e-03
2.328440932615194470e-03 -3.367089373568887822e-03 2.336485908017493784e-03 -6.236022745724767447e-04 1.921439688885584474e-03
2.328440932615194470e-03 -3.367089373568887822e-03 2.336485908017493784e-03 -6.236022745724767447e-04 1.921439688885584474e-03
2.328440932615194470e-03 -3.367089373568887822e-03 2.336485908017493784e-03 -6.236022745724767447e-04 1.921439688885584474e-03
2.328440932615194470e-03 -3.367089373568887822e-03 2.336485908017493784e-03 -6.236022818484343588e-04 1.921439688885584474e-03
2.328440932615194470e-03 -3.367089373568887822e-03 2.336485908017493784e-03 -6.236022818484343588e-04 1.921439688885584474e-03
2.328440932615194470e-03 -3.367089373568887822e-03 2.336485908017493784e-03 -6.236022818484343588e-04 1.921439688885584474e-03
2.328440932615194470e-03 -3.367089373568887822e-03 2.336485908017493784e-03 -6.236022818484343588e-04 1.921439688885584474e-03
2.328440932615194470e-03 -3.367089373568887822e-03 2.336485908017493784e-03 -6.236022818484343588e-04 1.921439688885584474e-03
2.328440932615194470e-03 -3.367089373568887822e-03 2.336485908017493784e-03 -6.236022818484343588e-04 1.921439688885584474e-03
2.328440932615194470e-03 -3.367089373568887822e-03 2.336485908017493784e-03 -6.236022818484343588e-04 1.921439688885584474e-03
2.328440932615194470e-03 -3.367089373568887822e-03 2.336485908017493784e-03 -6.236022818484343588e-04 1.921439688885584474e-03
2.328440932615194470e-03 -3.367089373568887822e-03 2.336485908017493784e-03 -6.236022818484343588e-04 1.921439688885584474e-03
2.328440932615194470e-03 -3.367089373568887822e-03 2.336485908017493784e-03 -6.236022818484343588e-04 1.921439688885584474e-03
2.328440932615194470e-03 -3.367089373568887822e-03 2.336485908017493784e-03 -6.236022818484343588e-04 1.921439688885584474e-03
2.328440932615194470e-03 -3.367089373568887822e-03 2.336485908017493784e-03 -6.236022818484343588e-04 1.921439688885584474e-03
2.328440932615194470e-03 -3.367089373568887822e-03 2.336485908017493784e-03 -6.236022818484343588e-04 1.921439688885584474e-03
2.328440932615194470e-03 -3.367089373568887822e-03 2.336485908017493784e-03 -6.236022818484343588e-04 1.921439688885584474e-03
2.328440932615194470e-03 -3.367089373568887822e-03 2.336485908017493784e-03 -6.236022818484343588e-04 1.921439688885584474e-03
2.328440932615194470e-03 -3.367089373568887822e-03 2.336485908017493784e-03 -6.236022818484343588e-04 1.921439688885584474e-03
2.328440932615194470e-03 -3.367089373568887822e-03 2.336485908017493784e-03 -6.236022818484343588e-04 1.921439688885584474e-03
2.328440932615194470e-03 -3.367089373568887822e-03 2.336485908017493784e-03 -6.236022818484343588e-04 1.921439688885584474e-03
2.328440932615194470e-03 -3.367089373568887822e-03 2.336485908017493784e-03 -6.236022818484343588e-04 1.921439688885584474e-03
2.328440932615194470e-03 -3.367089373568887822e-03 2.336485908017493784e-03 -6.236022818484343588e-04 1.921439688885584474e-03
2.328440932615194470e-03 -3.367089373568887822e-03 2.336485908017493784e-03 -6.236022818484343588e-04 1.921439688885584474e-03
2.328440932615194470e-03 -3.367089373568887822e-03 2.336485908017493784e-03 -6.236022818484343588e-04 1.921439688885584474e-03
2.328440932615194470e-03 -3.367089373568887822e-03 2.336485908017493784e-03 -6.236022818484343588e-04 1.921439688885584474e-03
2.328440932615194470e-03 -3.367089373568887822e-03 2.336485908017493784e-03 -6.236022818484343588e-04 1.921439688885584474e-03
2.328440932615194470e-03 -3.367089373568887822e-03 2.336485908017493784e-03 -6.236022818484343588e-04 1.921439688885584474e-03
2.328440932615194470e-03 -3.367089373568887822e-03 2.336485908017493784e-03 -6.236022818484343588e-04 1.921439688885584474e-03
2.328440932615194470e-03 -3.367089373568887822e-03 2.336485908017493784e-03 -6.236022818484343588e-04 1.921439688885584474e-03
2.328440932615194470e-03 -3.367089373568887822e-03 2.336485908017493784e-03 -6.236022818484343588e-04 1.921439688885584474e-03
2.328440932615194470e-03 -3.367089373568887822e-03 2.336485908017493784e-03 -6.236022818484343588e-04 1.921439688885584474e-03
2.328440932615194470e-03 -3.367089373568887822e-03 2.336485908017493784e-03 -6.236022818484343588e-04 1.921439688885584474e-03
2.328440932615194470e-03 -3.367089373568887822e-03 2.336485908017493784e-03 -6.236022818484343588e-04 1.921439688885584474e-03
2.328440932615194470e-03 -3.367089373568887822e-03 2.336485908017493784e-03 -6.236022818484343588e-04 1.921439688885584474e-03
2.328440932615194470e-03 -3.367089373568887822e-03 2.336485908017493784e-03 -6.236022818484343588e-04 1.921439688885584474e-03
2.328440932615194470e-03 -3.367089373568887822e-03 2.336485908017493784e-03 -6.236022818484343588e-04 1.921439688885584474e-03
2.328440932615194470e-03 -3.367089373568887822e-03 2.336485908017493784e-03 -6.236022818484343588e-04 1.921439688885584474e-03
2.328440932615194470e-03 -3.367089373568887822e-03 2.336485908017493784e-03 -6.236022818484343588e-04 1.921439688885584474e-03
2.328440932615194470e-03 -3.367089373568887822e-03 2.336485908017493784e-03 -6.236022818484343588e-04 1.921439688885584474e-03
2.328440932615194470e-03 -3.367089373568887822e-03 2.336485908017493784e-03 -6.236022818484343588e-04 1.921439688885584474e-03
2.328440932615194470e-03 -3.367089373568887822e-03 2.336485908017493784e-03 -6.236022818484343588e-04 1.921439688885584474e-03
2.328440932615194470e-03 -3.367089373568887822e-03 2.336485908017493784e-03 -6.236022818484343588e-04 1.921439688885584474e-03
2.328440932615194470e-03 -3.367089373568887822e-03 2.336485908017493784e-03 -6.236022818484343588e-04 1.921439688885584474e-03
2.328440932615194470e-03 -3.367089373568887822e-03 2.336485908017493784e-03 -6.236022818484343588e-04 1.921439688885584474e-03
2.328440932615194470e-03 -3.367089373568887822e-03 2.336485908017493784e-03 -6.236022818484343588e-04 1.921439688885584474e-03
2.328440932615194470e-03 -3.367089373568887822e-03 2.336485908017493784e-03 -6.236022818484343588e-04 1.921439688885584474e-03
2.328440932615194470e-03 -3.367089373568887822e-03 2.336485908017493784e-03 -6.236022818484343588e-04 1.921439688885584474e-03
2.328440932615194470e-03 -3.367089373568887822e-03 2.336485908017493784e-03 -6.236022818484343588e-04 1.921439688885584474e-03
2.328440932615194470e-03 -3.367089373568887822e-03 2.336485908017493784e-03 -6.236022818484343588e-04 1.921439688885584474e-03
2.328440932615194470e-03 -3.367089373568887822e-03 2.336485908017493784e-03 -6.236022818484343588e-04 1.921439688885584474e-03
2.328440932615194470e-03 -3.367089373568887822e-03 2.336485908017493784e-03 -6.236022818484343588e-04 1.921439688885584474e-03
2.328440932615194470e-03 -3.367089373568887822e-03 2.336485908017493784e-03 -6.236022818484343588e-04 1.921439688885584474e-03
2.328440932615194470e-03 -3.367089373568887822e-03 2.336485908017493784e-03 -6.236022818484343588e-04 1.921439688885584474e-03
2.328440932615194470e-03 -3.367089373568887822e-03 2.336485908017493784e-03 -6.236022818484343588e-04 1.921439688885584474e-03
2.328440932615194470e-03 -3.367089373568887822e-03 2.336485908017493784e-03 -6.236022818484343588e-04 1.921439688885584474e-03
2.328440932615194470e-03 -3.367089373568887822e-03 2.336485908017493784e-03 -6.236022818484343588e-04 1.921439688885584474e-03
2.328440932615194470e-03 -3.367089373568887822e-03 2.336485908017493784e-03 -6.236022818484343588e-04 1.921439688885584474e-03
2.328440932615194470e-03 -3.367089373568887822e-03 2.336485908017493784e-03 -6.236022818484343588e-04 1.921439688885584474e-03
2.328440932615194470e-03 -3.367089373568887822e-03 2.336485908017493784e-03 -6.236022818484343588e-04 1.921439688885584474e-03
2.328440932615194470e-03 -3.367089373568887822e-03 2.336485908017493784e-03 -6.236022818484343588e-04 1.921439688885584474e-03
2.328440932615194470e-03 -3.367089373568887822e-03 2.336485908017493784e-03 -6.236022818484343588e-04 1.921439688885584474e-03
2.328440932615194470e-03 -3.367089373568887822e-03 2.336485908017493784e-03 -6.236022818484343588e-04 1.921439688885584474e-03
2.328440932615194470e-03 -3.367089373568887822e-03 2.336485908017493784e-03 -6.236022818484343588e-04 1.921439688885584474e-03
2.328440932615194470e-03 -3.367089373568887822e-03 2.336485908017493784e-03 -6.236022818484343588e-04 1.921439688885584474e-03
2.328440932615194470e-03 -3.367089373568887822e-03 2.336485908017493784e-03 -6.236022818484343588e-04 1.921439688885584474e-03
2.328440932615194470e-03 -3.367089373568887822e-03 2.336485908017493784e-03 -6.236022818484343588e-04 1.921439688885584474e-03
2.328440932615194470e-03 -3.367089373568887822e-03 2.336485908017493784e-03 -6.236022818484343588e-04 1.921439688885584474e-03
2.328440932615194470e-03 -3.367089373568887822e-03 2.336485908017493784e-03 -6.236022818484343588e-04 1.921439688885584474e-03
2.328440932615194470e-03 -3.367089373568887822e-03 2.336485908017493784e-03 -6.236022818484343588e-04 1.921439688885584474e-03
2.328440932615194470e-03 -3.367089373568887822e-03 2.336485908017493784e-03 -6.236022818484343588e-04 1.921439688885584474e-03
2.328440932615194470e-03 -3.367089373568887822e-03 2.336485908017493784e-03 -6.236022818484343588e-04 1.921439688885584474e-03
2.328440932615194470e-03 -3.367089373568887822e-03 2.336485908017493784e-03 -6.236022818484343588e-04 1.921439688885584474e-03
2.328440932615194470e-03 -3.367089373568887822e-03 2.336485908017493784e-03 -6.236022818484343588e-04 1.921439688885584474e-03
2.328440932615194470e-03 -3.367089373568887822e-03 2.336485908017493784e-03 -6.236022818484343588e-04 1.921439688885584474e-03
2.328440932615194470e-03 -3.367089373568887822e-03 2.336485908017493784e-03 -6.236022818484343588e-04 1.921439688885584474e-03
2.328440932615194470e-03 -3.367089373568887822e-03 2.336485908017493784e-03 -6.236022818484343588e-04 1.921439688885584474e-03
2.328440932615194470e-03 -3.367089373568887822e-03 2.336485908017493784e-03 -6.236022818484343588e-04 1.921439688885584474e-03
2.328440932615194470e-03 -3.367089373568887822e-03 2.336485908017493784e-03 -6.236022818484343588e-04 1.921439688885584474e-03
2.328440932615194470e-03 -3.367089373568887822e-03 2.336485908017493784e-03 -6.236022818484343588e-04 1.921439688885584474e-03
2.328440932615194470e-03 -3.367089373568887822e-03 2.336485908017493784e-03 -6.236022818484343588e-04 1.921439688885584474e-03
2.328440932615194470e-03 -3.367089373568887822e-03 2.336485908017493784e-03 -6.236022818484343588e-04 1.921439688885584474e-03
2.328440932615194470e-03 -3.367089373568887822e-03 2.336485908017493784e-03 -6.236022818484343588e-04 1.921439688885584474e-03
2.328440932615194470e-03 -3.367089373568887822e-03 2.336485908017493784e-03 -6.236022818484343588e-04 1.921439688885584474e-03
2.328440932615194470e-03 -3.367089373568887822e-03 2.336485908017493784e-03 -6.236022818484343588e-04 1.921439688885584474e-03
2.328440932615194470e-03 -3.367089373568887822e-03 2.336485908017493784e-03 -6.236022818484343588e-04 1.921439688885584474e-03
2.328440932615194470e-03 -3.367089373568887822e-03 2.336485908017493784e-03 -6.236022818484343588e-04 1.921439688885584474e-03
2.328440932615194470e-03 -3.367089373568887822e-03 2.336485908017493784e-03 -6.236022818484343588e-04 1.921439688885584474e-03
2.328440932615194470e-03 -3.367089373568887822e-03 2.336485908017493784e-03 -6.236022818484343588e-04 1.921439688885584474e-03
2.328440932615194470e-03 -3.367089373568887822e-03 2.336485908017493784e-03 -6.236022818484343588e-04 1.921439688885584474e-03
2.328440932615194470e-03 -3.367089373568887822e-03 2.336485908017493784e-03 -6.236022818484343588e-04 1.921439688885584474e-03
2.328440932615194470e-03 -3.367089373568887822e-03 2.336485908017493784e-03 -6.236022818484343588e-04 1.921439688885584474e-03
2.328440932615194470e-03 -3.367089373568887822e-03 2.336485908017493784e-03 -6.236022818484343588e-04 1.921439688885584474e-03
2.328440932615194470e-03 -3.367089373568887822e-03 2.336485908017493784e-03 -6.236022818484343588e-04 1.921439688885584474e-03
2.328440932615194470e-03 -3.367089373568887822e-03 2.336485908017493784e-03 -6.236022818484343588e-04 1.921439688885584474e-03
2.328440932615194470e-03 -3.367089373568887822e-03 2.336485908017493784e-03 -6.236022818484343588e-04 1.921439688885584474e-03
2.328440932615194470e-03 -3.367089373568887822e-03 2.336485908017493784e-03 -6.236022818484343588e-04 1.921439688885584474e-03
2.328440932615194470e-03 -3.367089373568887822e-03 2.336485908017493784e-03 -6.236022818484343588e-04 1.921439688885584474e-03
2.328440932615194470e-03 -3.367089373568887822e-03 2.336485908017493784e-03 -6.236022818484343588e-04 1.921439688885584474e-03
2.328440932615194470e-03 -3.367089373568887822e-03 2.336485908017493784e-03 -6.236022818484343588e-04 1.921439688885584474e-03
2.328440932615194470e-03 -3.367089373568887822e-03 2.336485908017493784e-03 -6.236022818484343588e-04 1.921439688885584474e-03
2.328440932615194470e-03 -3.367089373568887822e-03 2.336485908017493784e-03 -6.236022818484343588e-04 1.921439688885584474e-03
2.328440932615194470e-03 -3.367089373568887822e-03 2.336485908017493784e-03 -6.236022818484343588e-04 1.921439688885584474e-03
2.328440932615194470e-03 -3.367089373568887822e-03 2.336485908017493784e-03 -6.236022818484343588e-04 1.921439688885584474e-03
2.328440932615194470e-03 -3.367089373568887822e-03 2.336485908017493784e-03 -6.236022818484343588e-04 1.921439688885584474e-03
2.328440932615194470e-03 -3.367089373568887822e-03 2.336485908017493784e-03 -6.236022818484343588e-04 1.921439688885584474e-03
2.328440932615194470e-03 -3.367089373568887822e-03 2.336485908017493784e-03 -6.236022818484343588e-04 1.921439688885584474e-03
2.328440932615194470e-03 -3.367089373568887822e-03 2.336485908017493784e-03 -6.236022818484343588e-04 1.921439688885584474e-03
2.328440932615194470e-03 -3.367089373568887822e-03 2.336485908017493784e-03 -6.236022818484343588e-04 1.921439688885584474e-03
2.328440932615194470e-03 -3.367089373568887822e-03 2.336485908017493784e-03 -6.236022818484343588e-04 1.921439688885584474e-03
-6.244764626899268478e-03 1.352847019916225690e-02 1.323716509796213359e-02 -5.771363373787607998e-02 7.823450432624667883e-02
1.587007673515472561e-02 6.507501646410673857e-03 2.652818948263302445e-03 -2.187804594359477051e-02 4.690844324068166316e-02
4.001552661793539301e-02 -5.871261788342962973e-03 -6.182906385220121592e-03 2.630523793959582690e-02 1.656120482948608696e-03
4.896800198184791952e-02 -1.556330030143726617e-02 -9.405248732946347445e-03 5.313603249851439614e-02 -2.913657957105897367e-02
3.770494493801379576e-02 -1.982189070804452058e-02 -8.587330055888742208e-03 5.088550827349536121e-02 -4.158978413033764809e-02
9.758280371897853911e-03 -1.867447933727817144e-02 -5.807434383314102888e-03 2.494641345401760191e-02 -3.967004681180696934e-02
-2.696405404276447371e-02 -1.349416157609084621e-02 -2.397142801783047616e-03 -1.403569757712830324e-02 -2.881966087443288416e-02
-6.347316261962987483e-02 -6.115898082498461008e-03 1.035717636113986373e-03 -5.476094197183556389e-02 -1.379240115056745708e-02
-9.181095000531058758e-02 1.702848532659118064e-03 4.294883474358357489e-03 -8.769951982685597613e-02 1.886301732156425714e-03
-1.061268153716810048e-01 8.573856010116287507e-03 7.332255794608499855e-03 -1.061058736795530422e-01 1.588517005438916385e-02
-1.030003837367985398e-01 1.359156660510052461e-02 1.010364646208472550e-02 -1.061679022113821702e-01 2.686273150902707130e-02
-8.128695761843118817e-02 1.632728681761363987e-02 1.252147502964362502e-02 -8.667480788790271617e-02 3.423661206034012139e-02
-4.170790705393301323e-02 1.675372475983749609e-02 1.446325713914120570e-02 -4.846318967793195043e-02 3.797226451570168138e-02
1.365581922436831519e-02 1.513820717264025006e-02 1.580186477804090828e-02 6.192793160153087229e-03 3.840309786028228700e-02
8.186560643662232906e-02 1.193138227426970843e-02 1.643639941175933927e-02 7.414988651180465240e-02 3.608350160357076675e-02
1.595651290554087609e-01 7.667918904189718887e-03 1.631358220038237050e-02 1.518733652756054653e-01 3.167326487891841680e-02
2.433322719662101008e-01 2.887534848923678510e-03 1.543697927991161123e-02 2.358059275993582560e-01 2.585085849568713456e-02
3.299374538983101957e-01 -1.921165618114173412e-03 1.386547494621481746e-02 3.226293705720308935e-01 1.925239260890521109e-02
4.165150123153580353e-01 -6.355311890729353763e-03 1.170412095234496519e-02 4.094312605666345917e-01 1.243256074667442590e-02
5.006606104871025309e-01 -1.011417132940550800e-02 9.090756524528842419e-03 4.937936127753346227e-01 5.843582839588634670e-03
5.804699544532923028e-01 -1.300149720373156015e-02 6.181303069752175361e-03 5.738216283152723918e-01 -1.718680723570287228e-04
6.545339607182540931e-01 -1.491800336953019723e-02 3.135865059448406100e-03 6.481293613542220555e-01 -5.377538953325711191e-03
7.219039737319690175e-01 -1.584769998044066597e-02 1.069719073711894453e-04 7.157968716037430568e-01 -9.633625973947346210e-03
7.820384356746217236e-01 -1.584114678735204507e-02 -2.769379221717827022e-03 7.763106778947985731e-01 -1.288276823470368981e-02
8.347400420389021747e-01 -1.499794487062899861e-02 -5.379732421715743840e-03 8.294965956520172767e-01 -1.513423098367638886e-02
8.800901594659080729e-01 -1.345009189208212774e-02 -7.636431844730395824e-03 8.754515665787039325e-01 -1.644793090235907584e-02
9.183852946807746775e-01 -1.134722834285639692e-02 -9.478531399508938193e-03 9.144789851015957538e-01 -1.691945019410923123e-02
9.500787481665611267e-01 -8.844322224831557833e-03 -1.087084931350545958e-02 9.470303306588903069e-01 -1.666675409069284797e-02
9.757292724170838483e-01 -6.091978541007847525e-03 -1.180167507118312642e-02 9.736546054828068009e-01 -1.581898672156967223e-02
9.959575612738262862e-01 -3.229306823413935490e-03 -1.227960033429553732e-02 9.949561152552632848e-01 -1.450746119371615350e-02
1.011410676081140991e+00 -3.791164308495353907e-04 -1.232987979892641306e-02 1.011560459850443294e+00 -1.285878007183782756e-02
1.022734027937985957e+00 2.354882237341371365e-03 -1.199065058608539402e-02 1.024088162386760814e+00 -1.098990289028733969e-02
1.030550228308129590e+00 4.889230682238121517e-03 -1.130925991310505196e-02 1.033135110386865563e+00 -9.004911364172585309e-03
1.035443955086520873e+00 7.160589830164099112e-03 -1.033887688390677795e-02 1.039258859456822393e+00 -6.993191433139145374e-03
1.037951917474856600e+00 9.124658385189832188e-03 -9.135501728451345116e-03 1.042969826101398212e+00 -5.028752057114616036e-03
1.038557011648663320e+00 1.075443893023475539e-02 -7.755432925478089601e-03 1.044726432914103498e+00 -3.170415249769575894e-03
1.037685816176235676e+00 1.203810351944412105e-02 -6.253210631257388741e-03 1.044933349548955448e+00 -1.462640560930594802e-03
1.035708657822397072e+00 1.297666277787357103e-02 -4.680027072026859969e-03 1.043942072277786792e+00 6.322118861135095358e-05
1.032941580029728357e+00 1.358159678238735069e-02 -3.082569623074959964e-03 1.042053194532854832e+00 1.387412601616233587e-03
1.029649645686731674e+00 1.387256650559720583e-02 -1.502253326179925352e-03 1.039519829506389215e+00 2.500129397958517075e-03
1.026051106950035319e+00 1.387528733357612509e-02 2.521256101317703724e-05 1.036551747849443927e+00 3.399858949705958366e-03
1.022322067110508215e+00 1.361961795373645145e-02 1.469977054512128234e-03 1.033319887290417682e+00 4.091774768312461674e-03
1.018601341318571940e+00 1.313789340019866358e-02 2.807975019095465541e-03 1.029960970343381632e+00 4.586239301715977490e-03
1.014995294775872026e+00 1.246351248664723244e-02 4.020679836685303599e-03 1.026582036531181075e+00 4.897450533462688327e-03
1.011582499500946142e+00 1.162977610692905728e-02 5.094727828691247851e-03 1.023264752953764400e+00 5.042250399128533900e-03
1.008418097073445097e+00 1.066896329029987101e-02 6.021454275469295681e-03 1.020069412395969266e+00 5.039102194132283330e-03
1.005537799588637426e+00 9.611624840545118786e-03 6.796376292186323553e-03 1.017038566013070522e+00 4.907234673737548292e-03
1.002961489619337954e+00 8.486071039442322217e-03 7.418649664032272995e-03 1.014200265388353728e+00 4.665944958105683327e-03
1.000696406059432775e+00 7.318028046938707121e-03 7.890523680543992668e-03 1.011570910395676037e+00 4.334047320298850536e-03
9.987399198726052418e-01 6.130437121100840159e-03 8.216810565500054508e-03 1.009157714081084123e+00 3.929453479941003025e-03
9.970819178852252662e-01 4.943372054185601883e-03 8.404383697779849172e-03 1.006960805692870053e+00 3.468867900664918125e-03
9.957068194053135812e-01 3.774051880100159906e-03 8.461712372081819922e-03 1.004975002022547415e+00 2.967581604025326669e-03
9.945952582202153280e-01 2.636927631101571023e-03 8.398440593737177551e-03 1.003191277088262723e+00 2.439349293126724660e-03
9.937254628748632967e-01 1.543825115732033737e-03 8.225011777540203184e-03 1.001597965590917738e+00 1.896334128105081618e-03
9.930743712175171822e-01 5.041270069341408089e-04 7.952340929477941245e-03 1.000181732006240054e+00 1.349107085843570530e-03
9.926185119402362034e-01 -4.750185999000677839e-04 7.591534020320978016e-03 9.989283383329166099e-01 8.066889567999169230e-04
9.923346871146350168e-01 -1.388475107887643389e-03 7.153651677072048187e-03 9.978232398952968651e-01 2.766237739706411958e-04
9.922004849358927459e-01 -2.232888391517917626e-03 6.649515373283065856e-03 9.968520370057376567e-01 -2.349251299165189266e-04
9.921946506146923639e-01 -3.006459641255787574e-03 6.089552123739849776e-03 9.960008063189889072e-01 -7.230632763821631670e-04
9.922973403517971747e-01 -3.708725251271971501e-03 5.483674118295311928e-03 9.952563345887028845e-01 -1.184045468107797205e-03
9.924902795173693448e-01 -4.340347821198520251e-03 4.841189533181022853e-03 9.946062729140976444e-01 -1.615151690202765167e-03
9.927568455750588328e-01 -4.902921722532482818e-03 4.170740416157059371e-03 9.940392280695959926e-01 -2.014563870034180582e-03
9.930820896333898418e-01 -5.398794217398972251e-03 3.480263883830048144e-03 9.935448051546700299e-01 -2.381245853030122817e-03
9.934527136574615724e-01 -5.830903877722448669e-03 2.776973276922944933e-03 9.931136123850592412e-01 -2.714829373871907592e-03
9.938570121739758179e-01 -6.202636333910049871e-03 2.067355577310081571e-03 9.927372383153851843e-01 -3.015506925294175744e-03
9.942847903075744398e-01 -6.517697149320156313e-03 1.357182540232315660e-03 9.924082091456511989e-01 -3.283933518105186522e-03
9.947272646240890026e-01 -6.780001309380168095e-03 6.515321438200771809e-04 9.921199325508496258e-01 -3.521137070492841303e-03
9.951769544059061445e-01 -6.993578559558955021e-03 -4.518120840657502413e-05 9.918666326811944600e-01 -3.728438081452623010e-03
9.956275671065668575e-01 -7.162493327996344306e-03 -7.291709262062795460e-04 9.916432812697166810e-01 -3.907378501025959849e-03
9.960738831723574549e-01 -7.290778235983452760e-03 -1.397237690980546176e-03 9.914455268390156562e-01 -4.059659666381776333e-03
9.965116428284090944e-01 -7.382379741102340631e-03 -2.046726338448934257e-03 9.912696248338761507e-01 -4.187088095932267606e-03
9.969374367428827100e-01 -7.441114988978370093e-03 -2.675481198821216822e-03 9.911123703659541206e-01 -4.291529869078658521e-03
9.973486020971904509e-01 -7.470638094673631713e-03 -3.281801204138901085e-03 9.909710344181803521e-01 -4.374871656182222068e-03
9.977431263978360221e-01 -7.474415217075147666e-03 -3.864395388518460095e-03 9.908433046930440469e-01 -4.438989009940996766e-03
9.981195574146113358e-01 -7.455706912878667936e-03 -4.422339654411189258e-03 9.907272308573737973e-01 -4.485720011871308088e-03
9.984769221700844355e-01 -7.417556751533993520e-03 -4.955035066814161837e-03 9.906211751695082057e-01 -4.516844870522618294e-03
9.988146523246541619e-01 -7.362785321674891748e-03 -5.462168315716553479e-03 9.905237679704441689e-01 -4.534069346846081316e-03
9.991325183000299148e-01 -7.293988850506138988e-03 -5.943674928857944906e-03 9.904338679425563896e-01 -4.539013476460240781e-03
9.994305699801770970e-01 -7.213541013697977178e-03 -6.399704274372197688e-03 9.903505270194727927e-01 -4.533202358288690448e-03
9.997090848337393254e-01 -7.123598221369320527e-03 -6.830588121374603361e-03 9.902729597397410544e-01 -4.518061279668472707e-03
9.999685220464016311e-01 -7.026106877674465068e-03 -7.236811150505673140e-03 9.902005164822185179e-01 -4.494912602240219712e-03
1.000209483041544445e+00 -6.922812512129894458e-03 -7.618984644068405032e-03 9.901326604849600699e-01 -4.464974626898765564e-03
1.000432677232311107e+00 -6.815270115112070926e-03 -7.977822300745174289e-03 9.900689477599371457e-01 -4.429362976225093007e-03
1.000638892757706344e+00 -6.704855482894345187e-03 -8.314119077112991363e-03 9.900090107403229922e-01 -4.389092558994889259e-03
1.000828971751616336e+00 -6.592777068362920545e-03 -8.628731920907739550e-03 9.899525435048417421e-01 -4.345080742496065795e-03
1.001003789606329519e+00 -6.480088035459630191e-03 -8.922563196392729878e-03 9.898992901780729881e-01 -4.298151790862902999e-03
1.001164237401098944e+00 -6.367698397298227064e-03 -9.196545775921549648e-03 9.898490349241910735e-01 -4.249041754519566894e-03
1.001311208092374727e+00 -6.256386981476680376e-03 -9.451630394323728979e-03 9.898015936032606987e-01 -4.198402908514253795e-03
1.001445584763132501e+00 -6.146813140730955638e-03 -9.688774720416404307e-03 9.897568070155102760e-01 -4.146810140809975564e-03
1.001568231578858104e+00 -6.039527985194581561e-03 -9.908933752740267664e-03 9.897145357354020234e-01 -4.094765929039567709e-03
1.001679986577073578e+00 -5.934985008934745565e-03 -1.011305220890790224e-02 9.896746552931290353e-01 -4.042705972096882761e-03
1.001781656392267905e+00 -5.833550456372904591e-03 -1.030205780261894688e-02 9.896370529422711115e-01 -3.991004879935644567e-03
1.001874012130429037e+00 -5.735512620958616026e-03 -1.047685585945146158e-02 9.896016248130763415e-01 -3.939981193980202079e-03
1.001957786902494263e+00 -5.641090991048258729e-03 -1.063832511135842651e-02 9.895682738515461097e-01 -3.889903120580129325e-03
1.002033673859841656e+00 -5.550444335312931798e-03 -1.078731418965617195e-02 9.895369081441458547e-01 -3.840992852929048240e-03
1.002102325634041335e+00 -5.463678460728260688e-03 -1.092463918757857755e-02 9.895074397136340849e-01 -3.793431780650280416e-03
1.002164354009437375e+00 -5.380853088354342617e-03 -1.105108160845702514e-02 9.894797837805526797e-01 -3.747364506125450134e-03
1.002220330345153343e+00 -5.301988263454404660e-03 -1.116738727432675660e-02 9.894538579083018703e-01 -3.702903151861391962e-03
1.002270786586450413e+00 -5.227070179898873903e-03 -1.127426567109068856e-02 9.894295818776299711e-01 -3.660131231299601495e-03
1.002316216232429724e+00 -5.156056378837092780e-03 -1.137238950468599796e-02 9.894068772864557104e-01 -3.619106952100992203e-03
1.030737586239411030e+00 2.880282777005049866e-02 3.014222400088328868e-02 1.019988023148471257e+00 6.969461488188244402e-02
1.011594568844884634e+00 -6.602881432627327740e-03 9.010418201796710491e-03 9.989022965564799961e-01 1.509980906848795712e-02
9.865615054586669430e-01 -3.197742928568914067e-02 -1.054676063358783722e-02 9.749483458617760334e-01 -3.091103036422282457e-02
9.740783458910300396e-01 -3.316221394561580382e-02 -1.503044261335162446e-02 9.678967967447533738e-01 -4.201110749272629619e-02
9.789088903780793771e-01 -1.810319811738736462e-02 -8.407728113525081426e-03 9.805871022526844172e-01 -2.818913818919099867e-02
9.981950492438045330e-01 1.854231903053005226e-03 2.026568392466288060e-03 1.007397751462121960e+00 -5.321901990100741386e-03
1.025474921574641485e+00 1.853727692832762841e-02 1.068602709710830823e-02 1.039673148618021514e+00 1.502507696568500251e-02
1.053329490794567391e+00 2.806787608460581396e-02 1.473319308570353314e-02 1.068883944899425842e+00 2.724661504907999188e-02
1.075019243966380600e+00 2.994119854156451765e-02 1.361159647785825655e-02 1.088224009214172838e+00 3.034802968613803387e-02
1.085364793761982583e+00 2.565347252675564960e-02 8.200371441489551216e-03 1.093199072593051824e+00 2.601956507714930922e-02
1.081081416865345091e+00 1.752352213043195661e-02 4.761419404530897737e-05 1.081613612390356138e+00 1.703894080128520727e-02
1.060746190138161182e+00 7.890366223364253528e-03 -9.179138578474521637e-03 1.053238000264173024e+00 6.219417409738525748e-03
1.024544179534132127e+00 -1.331788795141619630e-03 -1.802323090669233352e-02 1.009341677756310673e+00 -4.152518027694895864e-03
9.739064118039095774e-01 -8.828856129184714518e-03 -2.539614294073544443e-02 9.522073980133427540e-01 -1.252598533756099641e-02
9.111200909537728876e-01 -1.388797999607049860e-02 -3.061619708751095459e-02 8.846916833081195364e-01 -1.807576946157496423e-02
8.389633801198215224e-01 -1.630355462293664459e-02 -3.337582773383473977e-02 8.098628624993580161e-01 -2.057886478723958135e-02
7.603944656802923419e-01 -1.624474901291250717e-02 -3.367269031878095120e-02 7.307262770973466104e-01 -2.024925081059336662e-02
6.783078096923418343e-01 -1.412046100631414447e-02 -3.172850167175056413e-02 6.500331291354086716e-01 -1.757428213022649288e-02
5.953589563505374826e-01 -1.046151514310622588e-02 -2.791030007938388735e-02 5.701623712884611450e-01 -1.317523024044930935e-02
5.138520822874852456e-01 -5.828655950608663261e-03 -2.266207167122047395e-02 4.930620167870074511e-01 -7.700662128627300262e-03
4.356806491196039133e-01 -7.477430062863277271e-04 -1.645011528307804838e-02 4.202357900812785374e-01 -1.752999276504851878e-03
3.623100700206123292e-01 4.330478705014684238e-03 -9.722632414195686579e-03 3.527620982385997195e-01 4.155818067374639213e-03
2.947914361648145132e-01 9.050534290508949198e-03 -2.882374530599918216e-03 2.913341331041010562e-01 9.625462771509774029e-03
2.337964196995017119e-01 1.315729676025512163e-02 3.729634925548452884e-03 2.363120323316252325e-01 1.437131899001542479e-02
1.796650137694086879e-01 1.649067790640401654e-02 9.841558836342301220e-03 1.877801263817673316e-01 1.821712405944708735e-02
1.324594636680558324e-01 1.897391860438801814e-02 1.525158364529488608e-02 1.456042000936577097e-01 2.108076566946692765e-02
9.201938171463552862e-02 2.059861921043193433e-02 1.982410076016094536e-02 1.094853223494283156e-01 2.295677929942030460e-02
5.801449967839289457e-02 2.140882247294939589e-02 2.348288467328529805e-02 7.900811009676544927e-02 2.389809665328357369e-02
2.999274463945766911e-02 2.148572740588861052e-02 2.620258808747166768e-02 5.368231444481352810e-02 2.399874565890058875e-02
7.422313748975284398e-03 2.093401334241207223e-02 2.799956178205320612e-02 3.297736743479617871e-02 2.337852142227347940e-02
-1.027282443101285025e-02 1.987028878829733003e-02 2.892273057659622282e-02 1.635005618663853966e-02 2.217013873450923711e-02
-2.368402464344399050e-02 1.841384229010145646e-02 2.904502458841307089e-02 3.265833900513825938e-03 2.050900825997814536e-02
8.783375583880115300e-02 9.876799894482246600e-02 4.296983832318801433e-03 3.972888803582463879e-02 1.511698505928507075e-01
7.595630209834780544e-02 1.420816585341526661e-01 6.074275729042710736e-02 5.758022978443477768e-02 2.212004880857421085e-01
3.917854195606196299e-02 1.659420807645801688e-01 1.234538386343047023e-01 5.930414067370293196e-02 2.692703206848818809e-01
1.174322428414598107e-02 1.791867454176099272e-01 1.596574268987751566e-01 5.086678351472073700e-02 2.997206130385166034e-01
1.131051976699382067e-04 1.860043720607791329e-01 1.622970360331237316e-01 3.805067554640118033e-02 3.103638376633170992e-01
7.350888408836908638e-04 1.883129679354169639e-01 1.377642169900354929e-01 2.513130909028404858e-02 3.016809646942419931e-01
7.983762276126071811e-03 1.870304884450888494e-01 9.773427891923347488e-02 1.466793067265825812e-02 2.780805989168584347e-01
1.719446369679644704e-02 1.826971145983407041e-01 5.429820344579638913e-02 7.765936385112581775e-03 2.464238453103462234e-01
2.541554673371138051e-02 1.757470073443982983e-01 1.745547135215019807e-02 4.485465193283744156e-03 2.141325601987773553e-01
3.123034297459525988e-02 1.666057556467421819e-01 -5.848237669852096587e-03 4.241779430230963044e-03 1.877460814575897530e-01
3.430084261344745755e-02 1.557099641340755625e-01 -1.176360712270252407e-02 6.133880642664735205e-03 1.721133190003456548e-01
3.491700334416236728e-02 1.434977146582241403e-01 9.001860744319856167e-04 9.184495675071957521e-03 1.701304083544528112e-01
3.365119722002418712e-02 1.303922073147987248e-01 3.130714395229006186e-02 1.249694703619752545e-02 1.828536014072597027e-01
3.113208283321000636e-02 1.167873361446254421e-01 7.724741608399199322e-02 1.534361613630608190e-02 2.098232189164264128e-01
2.791834533854853362e-02 1.030376330745639279e-01 1.357186841123620979e-01 1.720296951316413470e-02 2.494716928631532937e-01
2.444391790777444839e-02 8.945245233735477086e-02 2.033952857673284598e-01 1.776097858783032279e-02 2.995306773664196953e-01
2.100840150524163619e-02 7.629349255694251042e-02 2.769763642136240378e-01 1.689017890021204948e-02 3.573880793264834210e-01
1.779227967926999554e-02 6.377471739870088641e-02 3.534221669033286162e-01 1.461665222632291261e-02 4.203725116822170094e-01
1.488281176716554910e-02 5.206393541993747931e-02 4.300961189219378866e-01 1.108240946086880285e-02 4.859604566299822181e-01
1.230180288257542998e-02 4.128551599933416583e-02 5.048329657729482278e-01 6.508249236503615975e-03 5.519120354147162288e-01
1.003042228694539517e-02 3.152388330818212125e-02 5.759525749890599400e-01 1.160242474725237116e-03 6.163466380821773782e-01
8.028947995626367629e-03 2.282753358122135978e-02 6.422365516627905890e-01 -4.678467077610548586e-03 6.777715002390323207e-01
6.250999802432488650e-03 1.521338041311537381e-02 7.028817035316023976e-01 -1.072990509237570222e-02 7.350759887194726616e-01
4.652759846067056060e-03 8.671264471558970399e-03 7.574412107423995622e-01 -1.673762013342638966e-02 7.875028551789000630e-01
3.198107340722344816e-03 3.168482902765390463e-03 8.057614589197328314e-01 -2.247765961874392815e-02 8.346057087619556114e-01
1.860705480794422328e-03 -1.345789059996604919e-03 8.479200356450746767e-01 -2.776492226257687435e-02 8.761998742993455380e-01
6.240093935048207641e-04 -4.936294457365875132e-03 8.841684117724071257e-01 -3.245573844287719112e-02 9.123118650168180466e-01
-5.199928491492755711e-04 -7.677799505472648889e-03 9.148813127394532785e-01 -3.644753126536670607e-02 9.431310515938093886e-01
-1.572678746015299112e-03 -9.651574555391562171e-03 9.405136721034068614e-01 -3.967634881701087579e-02 9.689657676208298653e-01
-2.530878839024808258e-03 -1.094229642876598518e-02 9.615652807333390228e-01 -4.211296109860995784e-02 9.902050665259594098e-01
-3.388857243407983333e-03 -1.163539566732652020e-02 9.785527391650248319e-01 -4.375810325836937409e-02 1.007286589490831830e+00
-4.140010998526122421e-03 -1.181485190500097815e-02 9.919880139495944604e-01 -4.463733164993755054e-02 1.020670482597779483e+00
-4.778207992785610259e-03 -1.156142480795097072e-02 1.002362744657148141e+00 -4.479585080662218388e-02 1.030818962652119808e+00
-5.298745018080808222e-03 -1.095129428358632140e-02 1.010137401724932715e+00 -4.429357282060664147e-02 1.038180935196578503e+00
-5.698952161765191704e-03 -1.005507440459041391e-02 1.015734415297629312e+00 -4.320058633675216697e-02 1.043180975029827096e+00
-5.978490771667566150e-03 -8.937159198467270471e-03 1.019534463142917957e+00 -4.159314496973820496e-02 1.046211958091589622e+00
-6.139404758869204670e-03 -7.655355289898579940e-03 1.021875195001484826e+00 -3.955023016533232294e-02 1.047630665067117661e+00
-6.185986225318629295e-03 -6.260755768380477093e-03 1.023051772237522528e+00 -3.715070036560064182e-02 1.047755730585777201e+00
-6.124512299720663577e-03 -4.797810757736442611e-03 1.023318700987147167e+00 -3.447101017991371918e-02 1.046867388024111278e+00
-5.962903065665159374e-03 -3.304553380075958557e-03 1.022892535409482662e+00 -3.158345960764563642e-02 1.045208538562292233e+00
-5.710341916710603982e-03 -1.812942451579147018e-03 1.021955111165880226e+00 -2.855492246089852415e-02 1.042986749220290221e+00
-5.376889959734398872e-03 -3.492891373753082007e-04 1.020657047891290858e+00 -2.544599331304198131e-02 1.040376862001721747e+00
-4.973118142515886575e-03 1.065262002157396637e-03 1.019121322147839237e+00 -2.231049264992179815e-02 1.037523958686506376e+00
-4.509773389145266265e-03 2.414222031802637503e-03 1.017446768244553823e+00 -1.919526808705995791e-02 1.034546484937891364e+00
-3.997489024186506867e-03 3.685236255478230305e-03 1.015711405969341286e+00 -1.614023433830880094e-02 1.031539387462544255e+00
-3.446543079917319119e-03 4.869569034781306982e-03 1.013975530862808228e+00 -1.317859972550650127e-02 1.028577156481333077e+00
-2.866666844056453556e-03 5.961606677374220453e-03 1.012284529992030002e+00 -1.033723120053764433e-02 1.025716700969496742e+00
-2.266900795802939683e-03 6.958387386475806125e-03 1.010671404459571932e+00 -7.637117823833250441e-03 1.023000008819508366e+00
-1.655494910664856434e-03 7.859164863475598395e-03 1.009158998749626335e+00 -5.093897732876939699e-03 1.020456566402572207e+00
-1.039847484207712114e-03 8.665009116157307290e-03 1.007761943816149142e+00 -2.718419720622478053e-03 1.018105525174178183e+00
-4.264780800440348685e-04 9.378446788105065934e-03 1.006488332008302677e+00 -5.173159606783883646e-04 1.015957616647938266e+00
1.789718080544844270e-04 1.000314126758894417e-02 1.005341143049008679e+00 1.506431555753806606e-03 1.014016824468853883e+00
7.717162588960491121e-04 1.054361184833396692e-02 1.004319444960856345e+00 3.352946014274493791e-03 1.012281827075639740e+00
1.347784454992506653e-03 1.100499083440809045e-02 1.003419394379307050e+00 5.024941488954937086e-03 1.010747228094260208e+00
1.903968252008780837e-03 1.139281552241300233e-02 1.002635059274325613e+00 6.527246714540524408e-03 1.009404596319654956e+00
2.437760806060396135e-03 1.171285338386951480e-02 1.001959087807335891e+00 7.866370900956098922e-03 1.008243331016274169e+00
2.947290398878976703e-03 1.197095664065273013e-02 1.001383244692988228e+00 9.050114258570829406e-03 1.007251377377542667e+00
3.431251934671308845e-03 1.217294412890623789e-02 1.000898834252438974e+00 1.008722304868570063e-02 1.006415807190933265e+00
3.888838342390954494e-03 1.232450657880690414e-02 1.000497028624522500e+00 1.098708876088494435e-02 1.005723284717532806e+00
4.319673935242462903e-03 1.243113319651456550e-02 1.000169116399774794e+00 1.175948922536917962e-02 1.005160434244317003e+00
4.723750964330974966e-03 1.249805623410793487e-02 9.999066856835270301e-01 1.241436965028697159e-02 1.004714123148005456e+00
5.101370108604896814e-03 1.253021110278496053e-02 9.997017539353691973e-01 1.296165981875674333e-02 1.004371675284346566e+00
5.453085672343149781e-03 1.253220978105673566e-02 9.995468544657342136e-01 1.341112450245418586e-02 1.004121025383938104e+00
5.779656261438503861e-03 1.250832515324873384e-02 9.994350885754101910e-01 1.377224443058366887e-02 1.003950825470383279e+00
6.081999890739098191e-03 1.246248448296682909e-02 9.993601511232554913e-01 1.405412305211939383e-02 1.003850512424833141e+00
6.361154875776264817e-03 1.239827018616779242e-02 9.993163352555711754e-01 1.426541688488214277e-02 1.003810343390796334e+00
6.618245606659911573e-03 1.231892650139343459e-02 9.992985215358203277e-01 1.441428596444893628e-02 1.003821407663053833e+00
6.854452833067625761e-03 1.222737049829447642e-02 9.993021558766486123e-01 1.450836128606169950e-02 1.003875617840094492e+00
7.070988438499625772e-03 1.212620682781562209e-02 9.993232195265591145e-01 1.455472712405025959e-02 1.003965687646996230e+00
7.269074645591899753e-03 1.201774448236392345e-02 9.993581940507283434e-01 1.455991482180252206e-02 1.004085098305949941e+00
7.449926088156644255e-03 1.190401556232245639e-02 9.994040228484664112e-01 1.452990684992983006e-02 1.004228057587170042e+00
7.614736256073229015e-03 1.178679481563449372e-02 9.994580717975622974e-01 1.447014863515505567e-02 1.004389454174088314e+00
7.764665628201328218e-03 1.166761960485018790e-02 9.995180894402437843e-01 1.438556637731380761e-02 1.004564808274153620e+00
7.900833639723714441e-03 1.154780996694171336e-02 9.995821684497059323e-01 1.428058977944601793e-02 1.004750222244183533e+00
8.024311675399076194e-03 1.142848818017228041e-02 9.996487082244129851e-01 1.415917798658483662e-02 1.004942330037010834e+00
8.136118776747025549e-03 1.131059783620003145e-02 9.997163799853296950e-01 1.402484794198244344e-02 1.005138248641742393e+00
8.237218673457391560e-03 1.119492195539351087e-02 9.997840936193824746e-01 1.388070409848296549e-02 1.005335530076990835e+00
8.328517949848901480e-03 1.108210025449807290e-02 9.998509679135167971e-01 1.372946866467827931e-02 1.005532117327675223e+00
8.410865673795342445e-03 1.097264527379593346e-02 9.999163023167056963e-01 1.357351220030977856e-02 1.005726300994865596e+00
8.485053753247484565e-03 1.086695748563215602e-02 9.999795523035572842e-01 1.341488331308937632e-02 1.005916680136579089e+00
8.551817722036503255e-03 1.076533908053534105e-02 1.000040306476876140e+00 1.325533784620347433e-02 1.006102125436882488e+00
8.611839017248712480e-03 1.066800680746382568e-02 1.000098266616987530e+00 1.309636676342051942e-02 1.006281745605519973e+00
8.665746216138359159e-03 1.057510354803525843e-02 1.000153229484567419e+00 1.293922276090597734e-02 1.006454856425989419e+00
8.714117975614499301e-03 1.048670892487280071e-02 1.000205071220989339e+00 1.278494515281636268e-02 1.006620952903176658e+00
8.757485404203180224e-03 1.040284875671204645e-02 1.000253733589488547e+00 1.263438366549962666e-02 1.006779683986678720e+00
8.796334805083461106e-03 1.032350364039302804e-02 1.000299211533274502e+00 1.248821993249293882e-02 1.006930830000783317e+00
8.831110295432154089e-03 1.024861650330421980e-02 1.000341543047397863e+00 1.234698764710628893e-02 1.007074282184476033e+00
8.862216840498149395e-03 1.017809937729907688e-02 1.000380800076527521e+00 1.221109126527153421e-02 1.007210025025415234e+00
8.890022822015453130e-03 1.011183932314452250e-02 1.000417080860643182e+00 1.208082271296007093e-02 1.007338120209169574e+00
8.914862723031546921e-03 1.004970372196112294e-02 1.000450503241154365e+00 1.195637681121297646e-02 1.007458692838554271e+00
8.937039761804044247e-03 9.991544702643295750e-03 1.000481199378555175e+00 1.183786505316675175e-02 1.007571918744361028e+00
8.956828554801177233e-03 9.937203190929722041e-03 1.000509310928464402e+00 1.172532817872706801e-02 1.007678014429984614e+00
8.974476957519073039e-03 9.886512279990711249e-03 1.000534985498234164e+00 1.161874716672173236e-02 1.007777227510814555e+00
8.990208931209053844e-03 9.839300080784596503e-03 1.000558373118110467e+00 1.151805341578437947e-02 1.007869828637922183e+00
9.004226209071930498e-03 9.795392244996037334e-03 1.000579624065721873e+00 1.142313722084509209e-02 1.007956105211633258e+00
9.016710304422304034e-03 9.754613995028194040e-03 1.000598886763327755e+00 1.133385585490032099e-02 1.008036355153308250e+00
9.027824708027765155e-03 9.716791904793353751e-03 1.000616305878793355e+00 1.125004013374564238e-02 1.008110882277833298e+00
9.037715921294875443e-03 9.681755260317004286e-03 1.000632021525234450e+00 1.117150054960802663e-02 1.008179992073564790e+00
9.046515689988154918e-03 9.649337136579561047e-03 1.000646168016828597e+00 1.109803223152994178e-02 1.008243988530011848e+00
9.054341950104571879e-03 9.619375523470807821e-03 1.000658873461361509e+00 1.102941954559355509e-02 1.008303171285660937e+00
-4.878439751337282360e-03 -4.233380255936936010e-02 1.035367133110412396e+00 2.622786245410679840e-02 9.619270282564684749e-01
-4.430932713148649782e-03 -3.330444486709893681e-02 1.000210345460800454e+00 1.561331640550633892e-02 9.468616514641325921e-01
-3.111121113761328161e-03 -7.474875992556917481e-03 9.611232377574197017e-01 2.247977330625872128e-03 9.482892633095616475e-01
-4.000061308033764362e-03 1.620355942213791423e-02 9.443123924284009263e-01 -5.645413184538483620e-03 9.621613037306815386e-01
-6.406055515981279314e-03 3.117937211754906457e-02 9.537118865046068095e-01 -7.153223774366779253e-03 9.856384267914108932e-01
-8.947515008912887424e-03 3.667431493886397220e-02 9.823717844483326189e-01 -4.311156875701271929e-03 1.014409741197596304e+00
-1.069172104325843975e-02 3.431462194384948816e-02 1.019526332223904319e+00 2.240959056507563218e-04 1.042925137138809077e+00
-1.135640384018188342e-02 2.646596081649477128e-02 1.054633528947306331e+00 4.257726875948719680e-03 1.065485359024023637e+00
-1.114244864584179595e-02 1.545280224854650442e-02 1.079370759493031073e+00 6.421569156373152509e-03 1.077259543963009492e+00
-1.048549571714829654e-02 3.231240674722357653e-03 1.088327263067185413e+00 6.161797757158637978e-03 1.074911210234859027e+00
-9.849768845015205443e-03 -8.710663862075307406e-03 1.078931394578830805e+00 3.559779428542242385e-03 1.056811182366800494e+00
-9.599836812412831932e-03 -1.934294570673955604e-02 1.050985224719624966e+00 -8.926594091462902725e-04 1.022935101500479504e+00
-9.945097212039399892e-03 -2.803538697662588675e-02 1.006049760078894906e+00 -6.500312989373924211e-03 9.745695888559566811e-01
-1.093697865144349635e-02 -3.448221562575781718e-02 9.468278989079408348e-01 -1.252680594006960746e-02 9.139355105435242876e-01
-1.249723060755059123e-02 -3.862570819183019921e-02 8.766243487843894400e-01 -1.830559972040646244e-02 8.438070096453884616e-01
-1.445962018624413759e-02 -4.058635064029658679e-02 7.989164728642208502e-01 -2.330440621881280094e-02 7.671749081928282976e-01
-1.661282497661886737e-02 -4.060286077037744690e-02 7.170418892928864807e-01 -2.715233793787774630e-02 6.869785414164653048e-01
-1.873736193374497816e-02 -3.898304667563934345e-02 6.339927575099864043e-01 -2.964020148647250608e-02 6.059125502943061292e-01
-2.063329694647109136e-02 -3.606522804147971328e-02 5.522991161633399315e-01 -3.070348140499845613e-02 5.263040724967140704e-01
-2.213813565322197974e-02 -3.218929202921572141e-02 4.739813646810944192e-01 -3.039584219550306443e-02 4.500497791741508991e-01
-2.313587762182578444e-02 -2.767614023832720704e-02 4.005528307970962487e-01 -2.885903926653554663e-02 3.785998521780129522e-01
-2.355898524547228590e-02 -2.281417172162036877e-02 3.330558315064990893e-01 -2.629331479693064466e-02 3.129759892908623442e-01
-2.338523873186204582e-02 -1.785145843859936576e-02 2.721177376224659383e-01 -2.293083036238385830e-02 2.538118707598187029e-01
-2.263133324595401064e-02 -1.299235971418966074e-02 2.180166942198411562e-01 -1.901349831496190745e-02 2.014064995455555618e-01
-2.134478349034907296e-02 -8.397455005251686089e-03 1.707495039954665117e-01 -1.477570648967230227e-02 1.557829719822620973e-01
-1.959534604975488037e-02 -4.185829779089544900e-03 1.300965916161658242e-01 -1.043184311129152775e-02 1.167472588713280857e-01
-1.746681766962865368e-02 -4.389116056700004265e-04 9.568089742970187217e-02 -6.168164425616851076e-03 8.394333260366693139e-02
-1.504975772695615888e-02 2.794791247652028687e-03 6.701901710766833276e-02 -2.138354739145142958e-03 5.690240534022450447e-02
-1.243543010787107050e-02 5.494550277944654226e-03 4.356397048104554415e-02 1.537943880975944921e-03 3.508514666464179754e-02
-9.711068865726701915e-03 7.662251917281537317e-03 2.473971508152317256e-02 4.774344646648387425e-03 1.791655342094600201e-02
-6.956437195185571909e-03 9.317472646216629073e-03 9.967985424736980349e-03 7.515322167819249444e-03 4.813698658836074173e-03
-4.241563074174337089e-03 1.049296978271740954e-02 -1.311692765739280730e-03 9.732775668453541584e-03 -4.793061743839643896e-03
-1.625485099793877453e-03 1.123069119967112783e-02 -9.627843814087100327e-03 1.142201206312165596e-02 -1.144464984827209264e-02
8.441762765869498253e-04 1.157835168851306662e-02 -1.546775126917054877e-02 1.259751476936799008e-02 -1.564273810072336346e-02
3.131008910713717341e-03 1.158658224994724151e-02 -1.927209083805792034e-02 1.328877181913412642e-02 -1.784327154746279120e-02
5.209131821175105870e-03 1.130662895047862548e-02 -2.143263276229845360e-02 1.353635733721603174e-02 -1.845322936424054205e-02
7.062203105306252837e-03 1.078855878404283430e-02 -2.229226256167748943e-02 1.338839200798247475e-02 -1.782989267667289823e-02
8.682240870257373899e-03 1.007991875849256758e-02 -2.214668405213160440e-02 1.289745590474922210e-02 -1.628198036632966250e-02
1.006835875159595162e-02 9.224788307619746774e-03 -2.124727789487224072e-02 1.211798201984493062e-02 -1.407211282639764249e-02
1.122549623687518761e-02 8.263164190793759190e-03 -1.980469146656105295e-02 1.110412966045259964e-02 -1.142016077938023955e-02
1.216320126695791259e-02 7.230619763504364528e-03 -1.799282917636446655e-02 9.908112944685854018e-03 -8.507121165166608989e-03
1.289450459444196895e-02 6.158183987281518057e-03 -1.595298820029711351e-02 8.578946130000986159e-03 -5.479245810420252383e-03
1.343491109582828358e-02 5.072391015346511267e-03 -1.379795447428477928e-02 7.161558425650582649e-03 -2.452210872434079647e-03
1.380152053752681240e-02 3.995458051576861180e-03 -1.161592676362488419e-02 5.696226784493774176e-03 4.848249518545344472e-04
1.401228137547150254e-02 2.945554131656535901e-03 -9.474181199038866907e-03 4.218275395032833330e-03 3.265378923970274627e-03
1.408537465613335371e-02 1.937129483849275857e-03 -7.422423019306734204e-03 2.757992158876731992e-03 5.842088954523205757e-03
1.403871913498733193e-02 9.812808148126350716e-04 -5.495799297932535410e-03 1.340716678896569647e-03 8.183483922039158642e-03
1.388958813913632184e-02 8.613146746938582510e-05 -3.717565705301240087e-03 -1.294245157623663545e-05 1.027109634014777839e-02
1.365432458987925202e-02 -7.427876425936119631e-04 -2.101414211210794747e-03 -1.286795704800169915e-03 1.209691839176230133e-02
1.334814136498607695e-02 -1.502169090599636547e-03 -6.534795465995557606e-04 -2.468697504809824750e-03 1.366119022713974118e-02
1.298499387485207990e-02 -2.190579654779867269e-03 6.259529036469757557e-04 -3.550133880708017386e-03 1.497050093894358724e-02
1.257751203957013786e-02 -2.808136336170719005e-03 1.741010157275013626e-03 -4.525792903223191388e-03 1.603617868386209011e-02
1.213698092760751024e-02 -3.356211555001209490e-03 2.699038181162904948e-03 -5.393134781115804799e-03 1.687294225848745555e-02
1.167335873469710350e-02 -3.837168647805810906e-03 3.509622423734981567e-03 -6.151974323074682616e-03 1.749778678640723228e-02
1.119532392476685345e-02 -4.254128374668653123e-03 4.183794968412257731e-03 -6.804085298426798545e-03 1.792907575145363808e-02
1.071034301276085898e-02 -4.610765585312037729e-03 4.733403206046205014e-03 -7.352831851676455699e-03 1.818581247061956674e-02
1.022475287754787132e-02 -4.911134759822743945e-03 5.170614531380124390e-03 -7.802833280948107131e-03 1.828706586093176156e-02
9.743851864186581224e-03 -5.159522284884587862e-03 5.507536858203820884e-03 -8.159662262187339365e-03 1.825152858509682119e-02
9.271995360904838890e-03 -5.360323742934269831e-03 5.755935264460276812e-03 -8.429578458162723109e-03 1.809718526783399284e-02
8.812692976789548993e-03 -5.517943152881343849e-03 5.927027094003278762e-03 -8.619296706456225365e-03 1.784107353887520730e-02
8.368703056476078928e-03 -5.636712327032000758e-03 6.031342090864200145e-03 -8.735788385820342228e-03 1.749912112427409738e-02
7.942124502733349800e-03 -5.720827832192298956e-03 6.078633530705701560e-03 -8.786114167378400452e-03 1.708604430314153433e-02
7.534483047493267804e-03 -5.774302913778228685e-03 6.077830621507018805e-03 -8.777285696851322427e-03 1.661529637931380421e-02
7.146811578422784805e-03 -5.800932534839375876e-03 6.037022285454440862e-03 -8.716153373825363815e-03 1.609905468649230897e-02
6.779724273656029254e-03 -5.804269565487629734e-03 5.963465599052142352e-03 -8.609318050730507821e-03 1.554823831247631460e-02
6.433483285945840180e-03 -5.787610289189615287e-03 5.863611462700646371e-03 -8.463063291856087744e-03 1.497254766582045704e-02
6.108059264079201967e-03 -5.753987210482591763e-03 5.743143403378780931e-03 -8.283306111479760148e-03 1.438052156299818307e-02
5.803184787509962916e-03 -5.706168378310394473e-03 5.607025210338179022e-03 -8.075563231614069082e-03 1.377960479294415563e-02
5.518401616427581757e-03 -5.646661378705175593e-03 5.459553292894270271e-03 -7.844930503779323772e-03 1.317622404894791543e-02
5.253101764537859708e-03 -5.577721241934341379e-03 5.304412552504800260e-03 -7.596073863169294782e-03 1.257586687279399484e-02
5.006563267670571804e-03 -5.501361303686280735e-03 5.144732211192604154e-03 -7.333228886636788957e-03 1.198316297086421400e-02
4.777980764629319310e-03 -5.419365907073370181e-03 4.983141479897312820e-03 -7.060208203256479464e-03 1.140196446795016527e-02
4.566491203149780631e-03 -5.333304705345653929e-03 4.821823145903181285e-03 -6.780414518289035186e-03 1.083542412379756570e-02
4.371195820567663759e-03 -5.244547774054808542e-03 4.662564424506854266e-03 -6.496858162790886126e-03 1.028607053740415722e-02
4.191178093606140465e-03 -5.154281030627316795e-03 4.506804732955060899e-03 -6.212177680936292745e-03 9.755879393196664751e-03
4.025518799608107656e-03 -5.063521834017592482e-03 4.355680037406273186e-03 -5.928663049417082220e-03 9.246339992387220263e-03
3.873307716276030988e-03 -4.973134165993542410e-03 4.210063350910786539e-03 -5.648280235618585721e-03 8.758517054957337677e-03
3.733653364179190248e-03 -4.883843614152283408e-03 4.070601731655187905e-03 -5.372696261474629864e-03 8.293107719509862363e-03
3.605690522817894816e-03 -4.796251332663814537e-03 3.937749723263550550e-03 -5.103304674776154570e-03 7.850493493606336415e-03
3.488585483864881098e-03 -4.710847619207925163e-03 3.811799026152584702e-03 -4.841250387471518479e-03 7.430787285557016730e-03
3.381540540431160480e-03 -4.628024447811185382e-03 3.692905062052886933e-03 -4.587454501233878545e-03 7.033875604975037277e-03
3.283796540927141905e-03 -4.548087134025990963e-03 3.581110562663525343e-03 -4.342637112131342292e-03 6.659457052592188120e-03
3.194634657120332122e-03 -4.471265356187359430e-03 3.476366029644850641e-03 -4.107340228074463084e-03 6.307075440417975187e-03
3.113377213594503701e-03 -4.397722868816344999e-03 3.378547633474227041e-03 -3.881948205162188970e-03 5.976150147034786642e-03
3.039388051547575742e-03 -4.327566572101204656e-03 3.287472864030860364e-03 -3.666707578304340132e-03 5.666001845384016633e-03
2.972071735712233931e-03 -4.260854893800569698e-03 3.202913809218443930e-03 -3.461745220192824490e-03 5.375875814934261143e-03
2.910872965003363788e-03 -4.197604981527547352e-03 3.124608621874358505e-03 -3.267084866820368916e-03 5.104961397591978312e-03
2.855275277397595346e-03 -4.137799323871149682e-03 3.052271124033723027e-03 -3.082662338783848099e-03 4.852409314480610192e-03
2.804799434670712799e-03 -4.081391818544943817e-03 2.985599006933625787e-03 -2.908339565692585893e-03 4.617346174200065434e-03
2.759002083621453494e-03 -4.028312670925515704e-03 2.924280786828603595e-03 -2.743916789768263698e-03 4.398886900162324309e-03
2.717473595112096518e-03 -3.978473339884658344e-03 2.868001050956081599e-03 -2.589143867226084694e-03 4.196145149762742221e-03
2.679836528841406107e-03 -3.931770235794829205e-03 2.816445288772229105e-03 -2.443730219965800643e-03 4.008241725387051702e-03
2.645743443281389773e-03 -3.888088534949929453e-03 2.769303690001834184e-03 -2.307353577634785324e-03 3.834312083199620247e-03
2.614875411381945014e-03 -3.847304886221536435e-03 2.726273552980273962e-03 -2.179667639211402275e-03 3.673511731904000044e-03
2.586939779575914145e-03 -3.809290266872267239e-03 2.687062173208687454e-03 -2.060309152511763386e-03 3.525020860251970589e-03
2.561668472480960190e-03 -3.773912061660666950e-03 2.651388058438897133e-03 -1.948903369338950142e-03 3.388047756743617356e-03
2.538816370361018926e-03 -3.741036030987743288e-03 2.618982282001525164e-03 -1.845069424234679900e-03 3.261831981944851577e-03
2.518159468309022486e-03 -3.710527746079606004e-03 2.589589450508356094e-03 -1.748424274410353974e-03 3.145645387121476233e-03
2.499493333743885159e-03 -3.682254100567661226e-03 2.562967914855107665e-03 -1.658586945268325508e-03 3.038793991436250508e-03
2.482631593011319637e-03 -3.656084192698472179e-03 2.538890410505700856e-03 -1.575180756844929419e-03 2.940618433058261871e-03
2.467404447088483721e-03 -3.631890240285429172e-03 2.517143453587777913e-03 -1.497836574344546534e-03 2.850494143785908818e-03
2.453657434671185911e-03 -3.609548319218447432e-03 2.497527777450159192e-03 -1.426194443411077373e-03 2.767831290839239955e-03
2.441249962430447340e-03 -3.588938854591106065e-03 2.479857663274742663e-03 -1.359905376375536434e-03 2.692074107471853495e-03
2.430054395517800003e-03 -3.569946959032677114e-03 2.463960518070962280e-03 -1.298632500038365833e-03 2.622700427309609950e-03
2.419954922515898943e-03 -3.552462751031271182e-03 2.449676620017271489e-03 -1.242051917870412581e-03 2.559220636612735689e-03
2.410846114798914641e-03 -3.536381580488523468e-03 2.436858267174102366e-03 -1.189853868709178641e-03 2.501176553778350353e-03
2.402632664598058909e-03 -3.521604061461403035e-03 2.425369311822578311e-03 -1.141742422987590544e-03 2.448140308842994273e-03
2.395228068053256720e-03 -3.508036055791308172e-03 2.415084614767692983e-03 -1.097436277632368729e-03 2.399712917394936085e-03
2.388554021308664232e-03 -3.495588764053536579e-03 2.405889143119566143e-03 -1.056668712408281863e-03 2.355523116420954466e-03
2.382539518293924630e-03 -3.484178538201376796e-03 2.397677737462799996e-03 -1.019187202473403886e-03 2.315225865459069610e-03
2.377120363235007972e-03 -3.473726817901479080e-03 2.390353962255176157e-03 -9.847536894085351378e-04 2.278501124237664044e-03
2.372238464886322618e-03 -3.464160008661565371e-03 2.383830033068079501e-03 -9.531438809062819928e-04 2.245052281068637967e-03
2.367841218074318022e-03 -3.455409214438986965e-03 2.378025768848601729e-03 -9.241470906999893486e-04 2.214604886830784380e-03
2.363881154451519251e-03 -3.447410133958328515e-03 2.372868359088897705e-03 -8.975658965937327594e-04 2.186905243434011936e-03
2.360315331316087395e-03 -3.440102924287202768e-03 2.368291628954466432e-03 -8.732152946322457865e-04 2.161719297873787582e-03
2.357104982365854084e-03 -3.433431766097783111e-03 2.364235391723923385e-03 -8.509226081514498219e-04 2.138831172487698495e-03
2.354215117520652711e-03 -3.427344989177072421e-03 2.360645354201551527e-03 -8.305265982926357538e-04 2.118042088113725185e-03
2.351613977225497365e-03 -3.421794497626251541e-03 2.357472294534090906e-03 -8.118773184833116829e-04 2.099169068969786167e-03
2.349273112486116588e-03 -3.416735829887329601e-03 2.354671698412857950e-03 -7.948350739752640948e-04 2.082043967675417662e-03
2.347166664549149573e-03 -3.412127885894733481e-03 2.352203475311398506e-03 -7.792701780999777839e-04 2.066512388410046697e-03
2.345271495869383216e-03 -3.407932586924289353e-03 2.350031456444412470e-03 -7.650624447705922648e-04 2.052432770142331719e-03
2.343566549825482070e-03 -3.404114931981894188e-03 2.348123154661152512e-03 -7.521003699366701767e-04 2.039675091509707272e-03
2.342032967135310173e-03 -3.400642528504249640e-03 2.346449306060094386e-03 -7.402808296319562942e-04 2.028120492468588054e-03
2.340653583814855665e-03 -3.397485626919660717e-03 2.344983608054462820e-03 -7.295085761143127456e-04 2.017660051933489740e-03
2.339413098525255919e-03 -3.394616827790741809e-03 2.343702573853079230e-03 -7.196955066319787875e-04 2.008194307563826442e-03
2.338297643291298300e-03 -3.392010958123137243e-03 2.342585044971201569e-03 -7.107604324119165540e-04 1.999632120714522898e-03
2.337294754397589713e-03 -3.389644896742538549e-03 2.341612227610312402e-03 -7.026285384199582040e-04 1.991890560020692647e-03
2.336393103178124875e-03 -3.387497423318563960e-03 2.340767234272789210e-03 -6.952309286134550348e-04 1.984893766348250210e-03
2.335582561499904841e-03 -3.385549140148214065e-03 2.340034960070624948e-03 -6.885041530040325597e-04 1.978572472580708563e-03
2.334854070795699954e-03 -3.383782208402408287e-03 2.339402053621597588e-03 -6.823899784649256617e-04 1.972863828996196389e-03
2.334199321921914816e-03 -3.382180324479122646e-03 2.338856429560109973e-03 -6.768349139747442678e-04 1.967710311873815954e-03
2.333610937057528645e-03 -3.380728599950089119e-03 2.338387683266773820e-03 -6.717898268107092008e-04 1.963059723493643105e-03
2.333082244149409235e-03 -3.379413414222653955e-03 2.337986144993919879e-03 -6.672096315014641732e-04 1.958864551852457225e-03
2.332607233256567270e-03 -3.378222269020625390e-03 2.337643556529656053e-03 -6.630530351685592905e-04 1.955081490450538695e-03
2.332180454686749727e-03 -3.377143864781828597e-03 2.337352430913597345e-03 -6.592823447135742754e-04 1.951671336428262293e-03
2.331797149963676929e-03 -3.376167804162832908e-03 2.337106205231975764e-03 -6.558628901984775439e-04 1.948598350281827152e-03
2.331452807993628085e-03 -3.375284622961771674e-03 2.336899036890827119e-03 -6.527630557684460655e-04 1.945830197655595839e-03
2.331143543415237218e-03 -3.374485791937331669e-03 2.336725832719821483e-03 -6.499539285869104788e-04 1.943337454576976597e-03
2.330865820113103837e-03 -3.373763362105819397e-03 2.336582037969492376e-03 -6.474090841948054731e-04 1.941093549248762429e-03
2.330616465769708157e-03 -3.373110264874412678e-03 2.336463672691024840e-03 -6.451043736888095737e-04 1.939074165420606732e-03
2.330392577277962118e-03 -3.372520006450940855e-03 2.336367258976679295e-03 -6.430178618757054210e-04 1.937257562531158328e-03
2.330191549845039845e-03 -3.371986638740054332e-03 2.336289566301275045e-03 -6.411294234567321837e-04 1.935623862664215267e-03
2.330011091544292867e-03 -3.371504817550885491e-03 2.336228113563265651e-03 -6.394207721314160153e-04 1.934155137860216200e-03
2.329849121451843530e-03 -3.371069678905769251e-03 2.336180419661104679e-03 -6.378752877935767174e-04 1.932835060870274901e-03
2.329703740542754531e-03 -3.370676782651571557e-03 2.336144403670914471e-03 -6.364777691487688571e-04 1.931649079779163003e-03
2.329573297174647450e-03 -3.370322099726763554e-03 2.336118319362867624e-03 -6.352143827825784683e-04 1.930583806824870408e-03
2.329456227016635239e-03 -3.370002012161421590e-03 2.336100551474373788e-03 -6.340726249618455768e-04 1.929627338540740311e-03
2.329351184016559273e-03 -3.369713196661905386e-03 2.336089768505189568e-03 -6.330410342343384400e-04 1.928768731886520982e-03
2.329256953089497983e-03 -3.369452637343783863e-03 2.336084835405927151e-03 -6.321091968857217580e-04 1.927998295286670327e-03
2.329172377358190715e-03 -3.369217602084972896e-03 2.336084653506986797e-03 -6.312677742243977264e-04 1.927307093865238130e-03
2.329096510948147625e-03 -3.369005673448555171e-03 2.336088371521327645e-03 -6.305080496531445533e-04 1.926687225932255387e-03
2.329028517124243081e-03 -3.368814604982617311e-03 2.336095261853188276e-03 -6.298223779594991356e-04 1.926131430082023144e-03
2.328967515495605767e-03 -3.368642368513974361e-03 2.336104655114468187e-03 -6.292036196100525558e-04 1.925633376231417060e-03
2.328912763914559036e-03 -3.368487132320296951e-03 2.336115998332388699e-03 -6.286454445216804743e-04 1.925187068991363049e-03
2.328863716684281826e-03 -3.368347252035164274e-03 2.336128847673535347e-03 -6.281420064624398947e-04 1.924787196912802756e-03
2.328819718968588859e-03 -3.368221225173329003e-03 2.336142752028536052e-03 -6.276880012592300773e-04 1.924429176142439246e-03
2.328780261450447142e-03 -3.368107689311727881e-03 2.336157449462916702e-03 -6.272787286434322596e-04 1.924108641105704010e-03
2.328744893020484596e-03 -3.368005449374322779e-03 2.336172590730711818e-03 -6.269098485063295811e-04 1.923821808304637671e-03
2.328713191673159599e-03 -3.367913368492736481e-03 2.336187913897447288e-03 -6.265773918130435050e-04 1.923565097968094051e-03
2.328684786334633827e-03 -3.367830437127850018e-03 2.336203375307377428e-03 -6.262779115786543116e-04 1.923335556057281792e-03
2.328659291379153728e-03 -3.367755800354643725e-03 2.336218691198155284e-03 -6.260081499931402504e-04 1.923130286741070449e-03
2.328636517631821334e-03 -3.367688637808896601e-03 2.336233737878501415e-03 -6.257651803025510162e-04 1.922946728882379830e-03
2.328616035811137408e-03 -3.367628167325165123e-03 2.336248442588839680e-03 -6.255464468267746270e-04 1.922782728797756135e-03
2.328597765881568193e-03 -3.367573748619179241e-03 2.336262739845551550e-03 -6.253495030250633135e-04 1.922636234667152166e-03
2.328581329493317753e-03 -3.367524785062414594e-03 2.336276578716933727e-03 -6.251722807064652443e-04 1.922505340189673007e-03
2.328566617507021874e-03 -3.367480754604912363e-03 2.336289857339579612e-03 -6.250127844396047294e-04 1.922388459206558764e-03
2.328553426195867360e-03 -3.367441118825809099e-03 2.336302582989446819e-03 -6.248692898225272074e-04 1.922284121974371374e-03
2.328541682800278068e-03 -3.367405477547436021e-03 2.336314755666535348e-03 -6.247402125154621899e-04 1.922191033372655511e-03
2.328531081730034202e-03 -3.367373452419997193e-03 2.336326317163184285e-03 -6.246241136977914721e-04 1.922108014696277678e-03
2.328521608433220536e-03 -3.367344614161993377e-03 2.336337260203436017e-03 -6.245197255339007825e-04 1.922033930895850062e-03
2.328513117390684783e-03 -3.367318697200971656e-03 2.336347642994951457e-03 -6.244258674996672198e-04 1.921967952512204647e-03
2.328505572222638875e-03 -3.367295395946712233e-03 2.336357443709857762e-03 -6.243415009521413594e-04 1.921909031807444990e-03
2.328498761926312000e-03 -3.367274466654635035e-03 2.336366618692409247e-03 -6.242657036636956036e-04 1.921856557601131499e-03
2.328492679225746542e-03 -3.367255621924414299e-03 2.336375298909842968e-03 -6.241975497687235475e-04 1.921809918712824583e-03
2.328487229533493519e-03 -3.367238690771046095e-03 2.336383484362158924e-03 -6.241363425942836329e-04 1.921768285683356225e-03
2.328482332814019173e-03 -3.367223491295590065e-03 2.336391095013823360e-03 -6.240813836484448984e-04 1.921731251059100032e-03
2.328477974515408278e-03 -3.367209830685169436e-03 2.336398181796539575e-03 -6.240319744392763823e-04 1.921698305523023009e-03
2.328474096429999918e-03 -3.367197534316801466e-03 2.336404882953502238e-03 -6.239876820473000407e-04 1.921668954310007393e-03
2.328470603970345110e-03 -3.367186516697984189e-03 2.336411082069389522e-03 -6.239478007046272978e-04 1.921642877277918160e-03
2.328467446204740554e-03 -3.367176619576639496e-03 2.336416881007608026e-03 -6.239120702957734466e-04 1.921619725180789828e-03
2.328464659512974322e-03 -3.367167715623509139e-03 2.336422265216242522e-03 -6.238800015125889331e-04 1.921599148772656918e-03
2.328462156583555043e-03 -3.367159692061250098e-03 2.336427249247208238e-03 -6.238511778065003455e-04 1.921580827911384404e-03
2.328459915588609874e-03 -3.367152517967042513e-03 2.336431876756250858e-03 -6.238253736228216439e-04 1.921564602525904775e-03
2.328457885596435517e-03 -3.367146060554659925e-03 2.336436155019327998e-03 -6.238021724129794165e-04 1.921550123370252550e-03
2.328456102986820042e-03 -3.367140252521494403e-03 2.336440164071973413e-03 -6.237813613552134484e-04 1.921537346788682044e-03
2.328454509552102536e-03 -3.367135072039673105e-03 2.336443838430568576e-03 -6.237627148948376998e-04 1.921525967190973461e-03
2.328453039808664471e-03 -3.367130402693874203e-03 2.336447265406604856e-03 -6.237460020201979205e-04 1.921515868161804974e-03
2.328451817447785288e-03 -3.367126189914415590e-03 2.336450423172209412e-03 -6.237310208234703168e-04 1.921506947837769985e-03
2.328450638742651790e-03 -3.367122417330392636e-03 2.336453340831212699e-03 -6.237175402930006385e-04 1.921499031595885754e-03
2.328449591004755348e-03 -3.367119044924038462e-03 2.336455989279784262e-03 -6.237054894882021472e-04 1.921491988468915224e-03
2.328448681510053575e-03 -3.367116012668702751e-03 2.336458484933245927e-03 -6.236946774151874706e-04 1.921485847560688853e-03
2.328447881154716015e-03 -3.367113276908639818e-03 2.336460791411809623e-03 -6.236849894776241854e-04 1.921480376040562987e-03
2.328447131731081754e-03 -3.367110826729913242e-03 2.336462886887602508e-03 -6.236763183551374823e-04 1.921475486597046256e-03
2.328446491446811706e-03 -3.367108643942628987e-03 2.336464829568285495e-03 -6.236685603653313592e-04 1.921471106470562518e-03
2.328445880266372114e-03 -3.367106668520136736e-03 2.336466626729816198e-03 -6.236615718080429360e-04 1.921467352076433599e-03
2.328445363673381507e-03 -3.367104896824457683e-03 2.336468234716448933e-03 -6.236553454073145986e-04 1.921464019687846303e-03
2.328444883460178971e-03 -3.367103303389740176e-03 2.336469719011802226e-03 -6.236497465579304844e-04 1.921461065649054945e-03
2.328444446902722120e-03 -3.367101873664068989e-03 2.336471145099494606e-03 -6.236447443370707333e-04 1.921458431752398610e-03
2.328444075828883797e-03 -3.367100578543613665e-03 2.336472396564204246e-03 -6.236402405193075538e-04 1.921456088894046843e-03
2.328443784790579230e-03 -3.367099443494225852e-03 2.336473567993380129e-03 -6.236362514755455777e-04 1.921454138937406242e-03
2.328443464648444206e-03 -3.367098417584202252e-03 2.336474608455318958e-03 -6.236326735233888030e-04 1.921452305396087468e-03
2.328443195438012481e-03 -3.367097475347691216e-03 2.336475590709596872e-03 -6.236294429982081056e-04 1.921450719237327576e-03
2.328442955331411213e-03 -3.367096638612565584e-03 2.336476507480256259e-03 -6.236265508050564677e-04 1.921449336805380881e-03
2.328442744328640401e-03 -3.367095898283878341e-03 2.336477322387509048e-03 -6.236239678401034325e-04 1.921448070788756013e-03
2.328442533325869590e-03 -3.367095234352746047e-03 2.336478064535185695e-03 -6.236216904653701931e-04 1.921447008498944342e-03
2.328442365978844464e-03 -3.367094634086242877e-03 2.336478755751159042e-03 -6.236196095414925367e-04 1.921446048072539270e-03
2.328442198631819338e-03 -3.367094092027400620e-03 2.336479381483513862e-03 -6.236177760001737624e-04 1.921445204061456025e-03
2.328442111320327967e-03 -3.367093611814198084e-03 2.336479949008207768e-03 -6.236161480046575889e-04 1.921444549225270748e-03
2.328441965801175684e-03 -3.367093186170677654e-03 2.336480458325240761e-03 -6.236146145965903997e-04 1.921443836181424558e-03
2.328441863937769085e-03 -3.367092773260083050e-03 2.336480953090358526e-03 -6.236133449419867247e-04 1.921443341416306794e-03
2.328441754798404872e-03 -3.367092447660979815e-03 2.336481375095900148e-03 -6.236121917027048767e-04 1.921442832099273801e-03
2.328441660210955888e-03 -3.367092125699855387e-03 2.336481797101441771e-03 -6.236111184989567846e-04 1.921442424645647407e-03
2.328441594727337360e-03 -3.367091840118519031e-03 2.336482182727195323e-03 -6.236101780814351514e-04 1.921442017192021012e-03
2.328441536519676447e-03 -3.367091596373938955e-03 2.336482524697203189e-03 -6.236093176994472742e-04 1.921441697049885988e-03
2.328441471036057919e-03 -3.367091363543295301e-03 2.336482801183592528e-03 -6.236085609998553991e-04 1.921441464219242334e-03
2.328441412828397006e-03 -3.367091159816482104e-03 2.336483106773812324e-03 -6.236078734218608588e-04 1.921441216836683452e-03
2.328441361896693707e-03 -3.367090994288446382e-03 2.336483383260201663e-03 -6.236072877072729170e-04 1.921440969454124570e-03
2.328441347344778478e-03 -3.367090839674347080e-03 2.336483594262972474e-03 -6.236067238205578178e-04 1.921440722071565688e-03
2.328441281861159950e-03 -3.367090679603279568e-03 2.336483776161912829e-03 -6.236062472453340888e-04 1.921440576552413404e-03
2.328441223653499037e-03 -3.367090537722106092e-03 2.336483958060853183e-03 -6.236057997739408165e-04 1.921440460137091577e-03
2.328441230929456651e-03 -3.367090424944763072e-03 2.336484147235751152e-03 -6.236054305190918967e-04 1.921440358273684978e-03
2.328441158169880509e-03 -3.367090330357314087e-03 2.336484300030861050e-03 -6.236050921870628372e-04 1.921440227306447923e-03
2.328441165445838124e-03 -3.367090232131886296e-03 2.336484452825970948e-03 -6.236048193386523053e-04 1.921440154546871781e-03
2.328441143617965281e-03 -3.367090115716564469e-03 2.336484583793208003e-03 -6.236045355763053522e-04 1.921440052683465183e-03
2.328441121790092438e-03 -3.367090050232945941e-03 2.336484707484487444e-03 -6.236043009266722947e-04 1.921439965371973813e-03
2.328441070858389139e-03 -3.367089988387306221e-03 2.336484816623851657e-03 -6.236040790099650621e-04 1.921439936268143356e-03
2.328441070858389139e-03 -3.367089928360655904e-03 2.336484889383427799e-03 -6.236038861970882863e-04 1.921439878060482442e-03
2.328441078134346753e-03 -3.367089871971984394e-03 2.336485013074707240e-03 -6.236037024791585281e-04 1.921439848956651986e-03
2.328441056306473911e-03 -3.367089813764323480e-03 2.336485071282368153e-03 -6.236035460460698232e-04 1.921439790748991072e-03
2.328441070858389139e-03 -3.367089759194641374e-03 2.336485180421732366e-03 -6.236034259927691892e-04 1.921439747093245387e-03
2.328441012650728226e-03 -3.367089733728789724e-03 2.336485224077478051e-03 -6.236033077584579587e-04 1.921439761645160615e-03
2.328440998098812997e-03 -3.367089704624959268e-03 2.336485304113011807e-03 -6.236031749722314999e-04 1.921439747093245387e-03
2.328440998098812997e-03 -3.367089693711022846e-03 2.336485333216842264e-03 -6.236030985746765509e-04 1.921439732541330159e-03
2.328441005374770612e-03 -3.367089650055277161e-03 2.336485413252376020e-03 -6.236030149011639878e-04 1.921439674333669245e-03
2.328440976270940155e-03 -3.367089622770436108e-03 2.336485427804291248e-03 -6.236029130377573892e-04 1.921439688885584474e-03
2.328440990822855383e-03 -3.367089602761552669e-03 2.336485507839825004e-03 -6.236028457351494581e-04 1.921439659781754017e-03
2.328440990822855383e-03 -3.367089562743785791e-03 2.336485529667697847e-03 -6.236027602426474914e-04 1.921439688885584474e-03
2.328440976270940155e-03 -3.367089559105806984e-03 2.336485580599401146e-03 -6.236027093109441921e-04 1.921439630677923560e-03
2.328441005374770612e-03 -3.367089526363997720e-03 2.336485580599401146e-03 -6.236026729311561212e-04 1.921439688885584474e-03
2.328440983546897769e-03 -3.367089539096923545e-03 2.336485631531104445e-03 -6.236026147234952077e-04 1.921439659781754017e-03
2.328440976270940155e-03 -3.367089500898146071e-03 2.336485667910892516e-03 -6.236025856196647510e-04 1.921439645229838789e-03
2.328440983546897769e-03 -3.367089497260167263e-03 2.336485667910892516e-03 -6.236025474208872765e-04 1.921439630677923560e-03
2.328440976270940155e-03 -3.367089482708252035e-03 2.336485704290680587e-03 -6.236025292309932411e-04 1.921439659781754017e-03
2.328440918063279241e-03 -3.367089471794315614e-03 2.336485718842595816e-03 -6.236025092221098021e-04 1.921439688885584474e-03
2.328440925339236856e-03 -3.367089460880379193e-03 2.336485762498341501e-03 -6.236024910322157666e-04 1.921439659781754017e-03
2.328440910787321627e-03 -3.367089460880379193e-03 2.336485769774299115e-03 -6.236024782992899418e-04 1.921439645229838789e-03
2.328440925339236856e-03 -3.367089442690485157e-03 2.336485777050256729e-03 -6.236024346435442567e-04 1.921439674333669245e-03
2.328440925339236856e-03 -3.367089426319580525e-03 2.336485806154087186e-03 -6.236024310055654496e-04 1.921439645229838789e-03
2.328440932615194470e-03 -3.367089420862612315e-03 2.336485806154087186e-03 -6.236023982637561858e-04 1.921439688885584474e-03
2.328440961719024926e-03 -3.367089424500591122e-03 2.336485820706002414e-03 -6.236023928067879751e-04 1.921439674333669245e-03
2.328440932615194470e-03 -3.367089417224633507e-03 2.336485835257917643e-03 -6.236023746168939397e-04 1.921439659781754017e-03
2.328440932615194470e-03 -3.367089413586654700e-03 2.336485842533875257e-03 -6.236023582459893078e-04 1.921439645229838789e-03
2.328440947167109698e-03 -3.367089413586654700e-03 2.336485842533875257e-03 -6.236023637029575184e-04 1.921439688885584474e-03
2.328440910787321627e-03 -3.367089406310697086e-03 2.336485849809832871e-03 -6.236023655219469219e-04 1.921439674333669245e-03
2.328440896235406399e-03 -3.367089399034739472e-03 2.336485849809832871e-03 -6.236023382371058688e-04 1.921439703437499702e-03
2.328440925339236856e-03 -3.367089406310697086e-03 2.336485864361748099e-03 -6.236023309611482546e-04 1.921439688885584474e-03
2.328440939891152084e-03 -3.367089400853728876e-03 2.336485857085790485e-03 -6.236023236851906404e-04 1.921439674333669245e-03
2.328440910787321627e-03 -3.367089389939792454e-03 2.336485857085790485e-03 -6.236023218662012368e-04 1.921439703437499702e-03
2.328440925339236856e-03 -3.367089382663834840e-03 2.336485857085790485e-03 -6.236023127712542191e-04 1.921439703437499702e-03
2.328440939891152084e-03 -3.367089389939792454e-03 2.336485871637705714e-03 -6.236023182282224298e-04 1.921439703437499702e-03
2.328440947167109698e-03 -3.367089388120803051e-03 2.336485886189620942e-03 -6.236023164092330262e-04 1.921439703437499702e-03
2.328440947167109698e-03 -3.367089395396760665e-03 2.336485857085790485e-03 -6.236023109522648156e-04 1.921439688885584474e-03
2.328440947167109698e-03 -3.367089388120803051e-03 2.336485871637705714e-03 -6.236022909433813766e-04 1.921439674333669245e-03
2.328440918063279241e-03 -3.367089386301813647e-03 2.336485886189620942e-03 -6.236022945813601837e-04 1.921439659781754017e-03
2.328440918063279241e-03 -3.367089386301813647e-03 2.336485886189620942e-03 -6.236022763914661482e-04 1.921439674333669245e-03
2.328440918063279241e-03 -3.367089384482824244e-03 2.336485900741536170e-03 -6.236022782104555517e-04 1.921439688885584474e-03
2.328440918063279241e-03 -3.367089384482824244e-03 2.336485886189620942e-03 -6.236022800294449553e-04 1.921439703437499702e-03
2.328440932615194470e-03 -3.367089384482824244e-03 2.336485900741536170e-03 -6.236022818484343588e-04 1.921439703437499702e-03
2.328440932615194470e-03 -3.367089377206866629e-03 2.336485915293451399e-03 -6.236022691155085340e-04 1.921439674333669245e-03
2.328440947167109698e-03 -3.367089380844845437e-03 2.336485915293451399e-03 -6.236022709344979376e-04 1.921439688885584474e-03
2.328440961719024926e-03 -3.367089380844845437e-03 2.336485915293451399e-03 -6.236022727534873411e-04 1.921439703437499702e-03
2.328440961719024926e-03 -3.367089377206866629e-03 2.336485915293451399e-03 -6.236022818484343588e-04 1.921439688885584474e-03
2.328440947167109698e-03 -3.367089377206866629e-03 2.336485915293451399e-03 -6.236022745724767447e-04 1.921439688885584474e-03
2.328440947167109698e-03 -3.367089377206866629e-03 2.336485915293451399e-03 -6.236022818484343588e-04 1.921439688885584474e-03
2.328440947167109698e-03 -3.367089366292930208e-03 2.336485915293451399e-03 -6.236022618395509198e-04 1.921439688885584474e-03
2.328440947167109698e-03 -3.367089369930909015e-03 2.336485915293451399e-03 -6.236022636585403234e-04 1.921439688885584474e-03
2.328440947167109698e-03 -3.367089369930909015e-03 2.336485908017493784e-03 -6.236022636585403234e-04 1.921439674333669245e-03
2.328440947167109698e-03 -3.367089369930909015e-03 2.336485908017493784e-03 -6.236022782104555517e-04 1.921439674333669245e-03
2.328440947167109698e-03 -3.367089369930909015e-03 2.336485908017493784e-03 -6.236022782104555517e-04 1.921439674333669245e-03
2.328440947167109698e-03 -3.367089377206866629e-03 2.336485908017493784e-03 -6.236022709344979376e-04 1.921439674333669245e-03
2.328440932615194470e-03 -3.367089377206866629e-03 2.336485908017493784e-03 -6.236022727534873411e-04 1.921439674333669245e-03
2.328440932615194470e-03 -3.367089380844845437e-03 2.336485908017493784e-03 -6.236022727534873411e-04 1.921439674333669245e-03
2.328440932615194470e-03 -3.367089380844845437e-03 2.336485908017493784e-03 -6.236022727534873411e-04 1.921439659781754017e-03
2.328440932615194470e-03 -3.367089380844845437e-03 2.336485908017493784e-03 -6.236022745724767447e-04 1.921439659781754017e-03
2.328440932615194470e-03 -3.367089373568887822e-03 2.336485908017493784e-03 -6.236022745724767447e-04 1.921439659781754017e-03
2.328440932615194470e-03 -3.367089373568887822e-03 2.336485908017493784e-03 -6.236022745724767447e-04 1.921439674333669245e-03
2.328440932615194470e-03 -3.367089373568887822e-03 2.336485908017493784e-03 -6.236022745724767447e-04 1.921439674333669245e-03
2.328440932615194470e-03 -3.367089373568887822e-03 2.336485908017493784e-03 -6.236022745724767447e-04 1.921439674333669245e-03
2.328440932615194470e-03 -3.367089373568887822e-03 2.336485908017493784e-03 -6.236022745724767447e-04 1.921439674333669245e-03
2.328440932615194470e-03 -3.367089373568887822e-03 2.336485908017493784e-03 -6.236022745724767447e-04 1.921439674333669245e-03
2.328440932615194470e-03 -3.367089373568887822e-03 2.336485908017493784e-03 -6.236022745724767447e-04 1.921439674333669245e-03
2.328440932615194470e-03 -3.367089373568887822e-03 2.336485908017493784e-03 -6.236022745724767447e-04 1.921439674333669245e-03
2.328440932615194470e-03 -3.367089373568887822e-03 2.336485908017493784e-03 -6.236022745724767447e-04 1.921439674333669245e-03
2.328440932615194470e-03 -3.367089373568887822e-03 2.336485908017493784e-03 -6.236022818484343588e-04 1.921439674333669245e-03
2.328440932615194470e-03 -3.367089373568887822e-03 2.336485908017493784e-03 -6.236022818484343588e-04 1.921439674333669245e-03
2.328440932615194470e-03 -3.367089373568887822e-03 2.336485908017493784e-03 -6.236022818484343588e-04 1.921439674333669245e-03
2.328440932615194470e-03 -3.367089373568887822e-03 2.336485908017493784e-03 -6.236022818484343588e-04 1.921439674333669245e-03
2.328440932615194470e-03 -3.367089373568887822e-03 2.336485908017493784e-03 -6.236022818484343588e-04 1.921439674333669245e-03
2.328440932615194470e-03 -3.367089373568887822e-03 2.336485908017493784e-03 -6.236022818484343588e-04 1.921439674333669245e-03
2.328440932615194470e-03 -3.367089373568887822e-03 2.336485908017493784e-03 -6.236022818484343588e-04 1.921439674333669245e-03
2.328440932615194470e-03 -3.367089373568887822e-03 2.336485908017493784e-03 -6.236022818484343588e-04 1.921439674333669245e-03
2.328440932615194470e-03 -3.367089373568887822e-03 2.336485908017493784e-03 -6.236022818484343588e-04 1.921439674333669245e-03
2.328440932615194470e-03 -3.367089373568887822e-03 2.336485908017493784e-03 -6.236022818484343588e-04 1.921439674333669245e-03
2.328440932615194470e-03 -3.367089373568887822e-03 2.336485908017493784e-03 -6.236022818484343588e-04 1.921439674333669245e-03
2.328440932615194470e-03 -3.367089373568887822e-03 2.336485908017493784e-03 -6.236022818484343588e-04 1.921439674333669245e-03
2.328440932615194470e-03 -3.367089373568887822e-03 2.336485908017493784e-03 -6.236022818484343588e-04 1.921439674333669245e-03
2.328440932615194470e-03 -3.367089373568887822e-03 2.336485908017493784e-03 -6.236022818484343588e-04 1.921439674333669245e-03
2.328440932615194470e-03 -3.367089373568887822e-03 2.336485908017493784e-03 -6.236022818484343588e-04 1.921439674333669245e-03
2.328440932615194470e-03 -3.367089373568887822e-03 2.336485908017493784e-03 -6.236022818484343588e-04 1.921439674333669245e-03
2.328440932615194470e-03 -3.367089373568887822e-03 2.336485908017493784e-03 -6.236022818484343588e-04 1.921439674333669245e-03
2.328440932615194470e-03 -3.367089373568887822e-03 2.336485908017493784e-03 -6.236022818484343588e-04 1.921439674333669245e-03
2.328440932615194470e-03 -3.367089373568887822e-03 2.336485908017493784e-03 -6.236022818484343588e-04 1.921439674333669245e-03
2.328440932615194470e-03 -3.367089373568887822e-03 2.336485908017493784e-03 -6.236022818484343588e-04 1.921439674333669245e-03
2.328440932615194470e-03 -3.367089373568887822e-03 2.336485908017493784e-03 -6.236022818484343588e-04 1.921439674333669245e-03
2.328440932615194470e-03 -3.367089373568887822e-03 2.336485908017493784e-03 -6.236022818484343588e-04 1.921439674333669245e-03
2.328440932615194470e-03 -3.367089373568887822e-03 2.336485908017493784e-03 -6.236022818484343588e-04 1.921439674333669245e-03
2.328440932615194470e-03 -3.367089373568887822e-03 2.336485908017493784e-03 -6.236022818484343588e-04 1.921439674333669245e-03
2.328440932615194470e-03 -3.367089373568887822e-03 2.336485908017493784e-03 -6.236022818484343588e-04 1.921439674333669245e-03
2.328440932615194470e-03 -3.367089373568887822e-03 2.336485908017493784e-03 -6.236022818484343588e-04 1.921439674333669245e-03
2.328440932615194470e-03 -3.367089373568887822e-03 2.336485908017493784e-03 -6.236022818484343588e-04 1.921439674333669245e-03
2.328440932615194470e-03 -3.367089373568887822e-03 2.336485908017493784e-03 -6.236022818484343588e-04 1.921439674333669245e-03
2.328440932615194470e-03 -3.367089373568887822e-03 2.336485908017493784e-03 -6.236022818484343588e-04 1.921439674333669245e-03
2.328440932615194470e-03 -3.367089373568887822e-03 2.336485908017493784e-03 -6.236022818484343588e-04 1.921439674333669245e-03
2.328440932615194470e-03 -3.367089373568887822e-03 2.336485908017493784e-03 -6.236022818484343588e-04 1.921439674333669245e-03
2.328440932615194470e-03 -3.367089373568887822e-03 2.336485908017493784e-03 -6.236022818484343588e-04 1.921439674333669245e-03
2.328440932615194470e-03 -3.367089373568887822e-03 2.336485908017493784e-03 -6.236022818484343588e-04 1.921439674333669245e-03
2.328440932615194470e-03 -3.367089373568887822e-03 2.336485908017493784e-03 -6.236022818484343588e-04 1.921439674333669245e-03
2.328440932615194470e-03 -3.367089373568887822e-03 2.336485908017493784e-03 -6.236022818484343588e-04 1.921439674333669245e-03
2.328440932615194470e-03 -3.367089373568887822e-03 2.336485908017493784e-03 -6.236022818484343588e-04 1.921439674333669245e-03
2.328440932615194470e-03 -3.367089373568887822e-03 2.336485908017493784e-03 -6.236022818484343588e-04 1.921439674333669245e-03
2.328440932615194470e-03 -3.367089373568887822e-03 2.336485908017493784e-03 -6.236022818484343588e-04 1.921439674333669245e-03
2.328440932615194470e-03 -3.367089373568887822e-03 2.336485908017493784e-03 -6.236022818484343588e-04 1.921439674333669245e-03
2.328440932615194470e-03 -3.367089373568887822e-03 2.336485908017493784e-03 -6.236022818484343588e-04 1.921439674333669245e-03
2.328440932615194470e-03 -3.367089373568887822e-03 2.336485908017493784e-03 -6.236022818484343588e-04 1.921439674333669245e-03
2.328440932615194470e-03 -3.367089373568887822e-03 2.336485908017493784e-03 -6.236022818484343588e-04 1.921439674333669245e-03
2.328440932615194470e-03 -3.367089373568887822e-03 2.336485908017493784e-03 -6.236022818484343588e-04 1.921439674333669245e-03
2.328440932615194470e-03 -3.367089373568887822e-03 2.336485908017493784e-03 -6.236022818484343588e-04 1.921439674333669245e-03
2.328440932615194470e-03 -3.367089373568887822e-03 2.336485908017493784e-03 -6.236022818484343588e-04 1.921439674333669245e-03
2.328440932615194470e-03 -3.367089373568887822e-03 2.336485908017493784e-03 -6.236022818484343588e-04 1.921439674333669245e-03
2.328440932615194470e-03 -3.367089373568887822e-03 2.336485908017493784e-03 -6.236022818484343588e-04 1.921439674333669245e-03
2.328440932615194470e-03 -3.367089373568887822e-03 2.336485908017493784e-03 -6.236022818484343588e-04 1.921439674333669245e-03
2.328440932615194470e-03 -3.367089373568887822e-03 2.336485908017493784e-03 -6.236022818484343588e-04 1.921439674333669245e-03
2.328440932615194470e-03 -3.367089373568887822e-03 2.336485908017493784e-03 -6.236022818484343588e-04 1.921439674333669245e-03
2.328440932615194470e-03 -3.367089373568887822e-03 2.336485908017493784e-03 -6.236022818484343588e-04 1.921439674333669245e-03
2.328440932615194470e-03 -3.367089373568887822e-03 2.336485908017493784e-03 -6.236022818484343588e-04 1.921439674333669245e-03
2.328440932615194470e-03 -3.367089373568887822e-03 2.336485908017493784e-03 -6.236022818484343588e-04 1.921439674333669245e-03
2.328440932615194470e-03 -3.367089373568887822e-03 2.336485908017493784e-03 -6.236022818484343588e-04 1.921439674333669245e-03
2.328440932615194470e-03 -3.367089373568887822e-03 2.336485908017493784e-03 -6.236022818484343588e-04 1.921439674333669245e-03
2.328440932615194470e-03 -3.367089373568887822e-03 2.336485908017493784e-03 -6.236022818484343588e-04 1.921439674333669245e-03
2.328440932615194470e-03 -3.367089373568887822e-03 2.336485908017493784e-03 -6.236022818484343588e-04 1.921439674333669245e-03
2.328440932615194470e-03 -3.367089373568887822e-03 2.336485908017493784e-03 -6.236022818484343588e-04 1.921439674333669245e-03
2.328440932615194470e-03 -3.367089373568887822e-03 2.336485908017493784e-03 -6.236022818484343588e-04 1.921439674333669245e-03
2.328440932615194470e-03 -3.367089373568887822e-03 2.336485908017493784e-03 -6.236022818484343588e-04 1.921439674333669245e-03
2.328440932615194470e-03 -3.367089373568887822e-03 2.336485908017493784e-03 -6.236022818484343588e-04 1.921439674333669245e-03
2.328440932615194470e-03 -3.367089373568887822e-03 2.336485908017493784e-03 -6.236022818484343588e-04 1.921439674333669245e-03
2.328440932615194470e-03 -3.367089373568887822e-03 2.336485908017493784e-03 -6.236022818484343588e-04 1.921439674333669245e-03
2.328440932615194470e-03 -3.367089373568887822e-03 2.336485908017493784e-03 -6.236022818484343588e-04 1.921439674333669245e-03
2.328440932615194470e-03 -3.367089373568887822e-03 2.336485908017493784e-03 -6.236022818484343588e-04 1.921439674333669245e-03
2.328440932615194470e-03 -3.367089373568887822e-03 2.336485908017493784e-03 -6.236022818484343588e-04 1.921439674333669245e-03
2.328440932615194470e-03 -3.367089373568887822e-03 2.336485908017493784e-03 -6.236022818484343588e-04 1.921439674333669245e-03
2.328440932615194470e-03 -3.367089373568887822e-03 2.336485908017493784e-03 -6.236022818484343588e-04 1.921439674333669245e-03
2.328440932615194470e-03 -3.367089373568887822e-03 2.336485908017493784e-03 -6.236022818484343588e-04 1.921439674333669245e-03
2.328440932615194470e-03 -3.367089373568887822e-03 2.336485908017493784e-03 -6.236022818484343588e-04 1.921439674333669245e-03
2.328440932615194470e-03 -3.367089373568887822e-03 2.336485908017493784e-03 -6.236022818484343588e-04 1.921439674333669245e-03
2.328440932615194470e-03 -3.367089373568887822e-03 2.336485908017493784e-03 -6.236022818484343588e-04 1.921439674333669245e-03
2.328440932615194470e-03 -3.367089373568887822e-03 2.336485908017493784e-03 -6.236022818484343588e-04 1.921439674333669245e-03
2.328440932615194470e-03 -3.367089373568887822e-03 2.336485908017493784e-03 -6.236022818484343588e-04 1.921439674333669245e-03
2.328440932615194470e-03 -3.367089373568887822e-03 2.336485908017493784e-03 -6.236022818484343588e-04 1.921439674333669245e-03
2.328440932615194470e-03 -3.367089373568887822e-03 2.336485908017493784e-03 -6.236022818484343588e-04 1.921439674333669245e-03
2.328440932615194470e-03 -3.367089373568887822e-03 2.336485908017493784e-03 -6.236022818484343588e-04 1.921439674333669245e-03
2.328440932615194470e-03 -3.367089373568887822e-03 2.336485908017493784e-03 -6.236022818484343588e-04 1.921439674333669245e-03
2.328440932615194470e-03 -3.367089373568887822e-03 2.336485908017493784e-03 -6.236022818484343588e-04 1.921439674333669245e-03
2.328440932615194470e-03 -3.367089373568887822e-03 2.336485908017493784e-03 -6.236022818484343588e-04 1.921439674333669245e-03
2.328440932615194470e-03 -3.367089373568887822e-03 2.336485908017493784e-03 -6.236022818484343588e-04 1.921439674333669245e-03
2.328440932615194470e-03 -3.367089373568887822e-03 2.336485908017493784e-03 -6.236022818484343588e-04 1.921439674333669245e-03
2.328440932615194470e-03 -3.367089373568887822e-03 2.336485908017493784e-03 -6.236022818484343588e-04 1.921439674333669245e-03
2.328440932615194470e-03 -3.367089373568887822e-03 2.336485908017493784e-03 -6.236022818484343588e-04 1.921439674333669245e-03
2.328440932615194470e-03 -3.367089373568887822e-03 2.336485908017493784e-03 -6.236022818484343588e-04 1.921439674333669245e-03
2.328440932615194470e-03 -3.367089373568887822e-03 2.336485908017493784e-03 -6.236022818484343588e-04 1.921439674333669245e-03
2.328440932615194470e-03 -3.367089373568887822e-03 2.336485908017493784e-03 -6.236022818484343588e-04 1.921439674333669245e-03
2.328440932615194470e-03 -3.367089373568887822e-03 2.336485908017493784e-03 -6.236022818484343588e-04 1.921439674333669245e-03
2.328440932615194470e-03 -3.367089373568887822e-03 2.336485908017493784e-03 -6.236022818484343588e-04 1.921439674333669245e-03
2.328440932615194470e-03 -3.367089373568887822e-03 2.336485908017493784e-03 -6.236022818484343588e-04 1.921439674333669245e-03
2.328440932615194470e-03 -3.367089373568887822e-03 2.336485908017493784e-03 -6.236022818484343588e-04 1.921439674333669245e-03
2.328440932615194470e-03 -3.367089373568887822e-03 2.336485908017493784e-03 -6.236022818484343588e-04 1.921439674333669245e-03
2.328440932615194470e-03 -3.367089373568887822e-03 2.336485908017493784e-03 -6.236022818484343588e-04 1.921439674333669245e-03
2.328440932615194470e-03 -3.367089373568887822e-03 2.336485908017493784e-03 -6.236022818484343588e-04 1.921439674333669245e-03
2.328440932615194470e-03 -3.367089373568887822e-03 2.336485908017493784e-03 -6.236022818484343588e-04 1.921439674333669245e-03
2.328440932615194470e-03 -3.367089373568887822e-03 2.336485908017493784e-03 -6.236022818484343588e-04 1.921439674333669245e-03
2.328440932615194470e-03 -3.367089373568887822e-03 2.336485908017493784e-03 -6.236022818484343588e-04 1.921439674333669245e-03
2.328440932615194470e-03 -3.367089373568887822e-03 2.336485908017493784e-03 -6.236022818484343588e-04 1.921439674333669245e-03
2.328440932615194470e-03 -3.367089373568887822e-03 2.336485908017493784e-03 -6.236022818484343588e-04 1.921439674333669245e-03
2.328440932615194470e-03 -3.367089373568887822e-03 2.336485908017493784e-03 -6.236022818484343588e-04 1.921439674333669245e-03
2.328440932615194470e-03 -3.367089373568887822e-03 2.336485908017493784e-03 -6.236022818484343588e-04 1.921439674333669245e-03
2.328440932615194470e-03 -3.367089373568887822e-03 2.336485908017493784e-03 -6.236022818484343588e-04 1.921439674333669245e-03
2.328440932615194470e-03 -3.367089373568887822e-03 2.336485908017493784e-03 -6.236022818484343588e-04 1.921439674333669245e-03
2.328440932615194470e-03 -3.367089373568887822e-03 2.336485908017493784e-03 -6.236022818484343588e-04 1.921439674333669245e-03
2.328440932615194470e-03 -3.367089373568887822e-03 2.336485908017493784e-03 -6.236022818484343588e-04 1.921439674333669245e-03
2.328440932615194470e-03 -3.367089373568887822e-03 2.336485908017493784e-03 -6.236022818484343588e-04 1.921439674333669245e-03
2.328440932615194470e-03 -3.367089373568887822e-03 2.336485908017493784e-03 -6.236022818484343588e-04 1.921439674333669245e-03
-6.244764626899268478e-03 1.352847019916225690e-02 1.323716508341021836e-02 -5.771363373787607998e-02 7.823450432624667883e-02
1.587007673515472561e-02 6.507501639134716243e-03 2.652818948263302445e-03 -2.187804594359477051e-02 4.690844324068166316e-02
4.001552661793539301e-02 -5.871261788342962973e-03 -6.182906385220121592e-03 2.630523793959582690e-02 1.656120482948608696e-03
4.896800198184791952e-02 -1.556330029416130856e-02 -9.405248732946347445e-03 5.313603249851439614e-02 -2.913657957105897367e-02
3.770494493801379576e-02 -1.982189071168249939e-02 -8.587330070440657437e-03 5.088550827349536121e-02 -4.158978413033764809e-02
9.758280371897853911e-03 -1.867447933727817144e-02 -5.807434390590060502e-03 2.494641345401760191e-02 -3.967004681180696934e-02
-2.696405404276447371e-02 -1.349416157609084621e-02 -2.397142801783047616e-03 -1.403569756257638801e-02 -2.881966088898479939e-02
-6.347316261962987483e-02 -6.115898082498461008e-03 1.035717636113986373e-03 -5.476094197183556389e-02 -1.379240115056745708e-02
-9.181095000531058758e-02 1.702848532659118064e-03 4.294883474358357489e-03 -8.769951982685597613e-02 1.886301732156425714e-03
-1.061268153716810048e-01 8.573856010116287507e-03 7.332255794608499855e-03 -1.061058736777340528e-01 1.588517005438916385e-02
-1.030003837367985398e-01 1.359156660510052461e-02 1.010364646208472550e-02 -1.061679022113821702e-01 2.686273150902707130e-02
-8.128695761843118817e-02 1.632728681761363987e-02 1.252147502964362502e-02 -8.667480788790271617e-02 3.423661206034012139e-02
-4.170790705393301323e-02 1.675372475983749609e-02 1.446325713914120570e-02 -4.846318967793195043e-02 3.797226451570168138e-02
1.365581922436831519e-02 1.513820717264025006e-02 1.580186477804090828e-02 6.192793160153087229e-03 3.840309786028228700e-02
8.186560643662232906e-02 1.193138227426970843e-02 1.643639941175933927e-02 7.414988651180465240e-02 3.608350160357076675e-02
1.595651290554087609e-01 7.667918904189718887e-03 1.631358220038237050e-02 1.518733652756054653e-01 3.167326487891841680e-02
2.433322719662101008e-01 2.887534848923678510e-03 1.543697927991161123e-02 2.358059275993582560e-01 2.585085849568713456e-02
3.299374538983101957e-01 -1.921165618114173412e-03 1.386547494621481746e-02 3.226293705720308935e-01 1.925239260890521109e-02
4.165150123153580353e-01 -6.355311890729353763e-03 1.170412095234496519e-02 4.094312605666345917e-01 1.243256074667442590e-02
5.006606104871025309e-01 -1.011417132940550800e-02 9.090756524528842419e-03 4.937936127753346227e-01 5.843582839588634670e-03
5.804699544532923028e-01 -1.300149720373156015e-02 6.181303069752175361e-03 5.738216283152723918e-01 -1.718680723570287228e-04
6.545339607182540931e-01 -1.491800336953019723e-02 3.135865059448406100e-03 6.481293613542220555e-01 -5.377538953325711191e-03
7.219039737319690175e-01 -1.584769998044066597e-02 1.069719073711894453e-04 7.157968716037430568e-01 -9.633625973947346210e-03
7.820384356746217236e-01 -1.584114678735204507e-02 -2.769379221717827022e-03 7.763106778947985731e-01 -1.288276823470368981e-02
8.347400420389021747e-01 -1.499794487062899861e-02 -5.379732421715743840e-03 8.294965956520172767e-01 -1.513423098367638886e-02
8.800901594659080729e-01 -1.345009189208212774e-02 -7.636431844730395824e-03 8.754515665787039325e-01 -1.644793090235907584e-02
9.183852946807746775e-01 -1.134722834285639692e-02 -9.478531399508938193e-03 9.144789851015957538e-01 -1.691945019410923123e-02
9.500787481665611267e-01 -8.844322224831557833e-03 -1.087084931350545958e-02 9.470303306588903069e-01 -1.666675409069284797e-02
9.757292724170838483e-01 -6.091978541007847525e-03 -1.180167507118312642e-02 9.736546054828068009e-01 -1.581898672156967223e-02
9.959575612738262862e-01 -3.229306823413935490e-03 -1.227960033429553732e-02 9.949561152552632848e-01 -1.450746119371615350e-02
1.011410676081140991e+00 -3.791164308495353907e-04 -1.232987979892641306e-02 1.011560459850443294e+00 -1.285878007183782756e-02
1.022734027937985957e+00 2.354882237341371365e-03 -1.199065058608539402e-02 1.024088162386760814e+00 -1.098990289028733969e-02
1.030550228308129590e+00 4.889230682238121517e-03 -1.130925991310505196e-02 1.033135110386865563e+00 -9.004911364172585309e-03
1.035443955086520873e+00 7.160589830164099112e-03 -1.033887688390677795e-02 1.039258859456822393e+00 -6.993191433139145374e-03
1.037951917474856600e+00 9.124658385189832188e-03 -9.135501728451345116e-03 1.042969826101398212e+00 -5.028752057114616036e-03
1.038557011648663320e+00 1.075443893023475539e-02 -7.755432925478089601e-03 1.044726432914103498e+00 -3.170415249769575894e-03
1.037685816176235676e+00 1.203810351944412105e-02 -6.253210631257388741e-03 1.044933349548955448e+00 -1.462640560930594802e-03
1.035708657822397072e+00 1.297666277787357103e-02 -4.680027072026859969e-03 1.043942072277786792e+00 6.322118861135095358e-05
1.032941580029728357e+00 1.358159678238735069e-02 -3.082569623074959964e-03 1.042053194532854832e+00 1.387412601616233587e-03
1.029649645686731674e+00 1.387256650559720583e-02 -1.502253326179925352e-03 1.039519829506389215e+00 2.500129397958517075e-03
1.026051106950035319e+00 1.387528733357612509e-02 2.521256101317703724e-05 1.036551747849443927e+00 3.399858949705958366e-03
1.022322067110508215e+00 1.361961795373645145e-02 1.469977054512128234e-03 1.033319887290417682e+00 4.091774768312461674e-03
1.018601341318571940e+00 1.313789340019866358e-02 2.807975019095465541e-03 1.029960970343381632e+00 4.586239301715977490e-03
1.014995294775872026e+00 1.246351248664723244e-02 4.020679836685303599e-03 1.026582036531181075e+00 4.897450533462688327e-03
1.011582499500946142e+00 1.162977610692905728e-02 5.094727828691247851e-03 1.023264752953764400e+00 5.042250399128533900e-03
1.008418097073445097e+00 1.066896329029987101e-02 6.021454275469295681e-03 1.020069412395969266e+00 5.039102194132283330e-03
1.005537799588637426e+00 9.611624840545118786e-03 6.796376292186323553e-03 1.017038566013070522e+00 4.907234673737548292e-03
1.002961489619337954e+00 8.486071039442322217e-03 7.418649664032272995e-03 1.014200265388353728e+00 4.665944958105683327e-03
1.000696406059432775e+00 7.318028046938707121e-03 7.890523680543992668e-03 1.011570910395676037e+00 4.334047320298850536e-03
9.987399198726052418e-01 6.130437121100840159e-03 8.216810565500054508e-03 1.009157714081084123e+00 3.929453479941003025e-03
9.970819178852252662e-01 4.943372054185601883e-03 8.404383697779849172e-03 1.006960805692870053e+00 3.468867900664918125e-03
9.957068194053135812e-01 3.774051880100159906e-03 8.461712372081819922e-03 1.004975002022547415e+00 2.967581604025326669e-03
9.945952582202153280e-01 2.636927631101571023e-03 8.398440593737177551e-03 1.003191277088262723e+00 2.439349293126724660e-03
9.937254628748632967e-01 1.543825115732033737e-03 8.225011777540203184e-03 1.001597965590917738e+00 1.896334128105081618e-03
9.930743712175171822e-01 5.041270069341408089e-04 7.952340929477941245e-03 1.000181732006240054e+00 1.349107085843570530e-03
9.926185119402362034e-01 -4.750185999000677839e-04 7.591534020320978016e-03 9.989283383329166099e-01 8.066889567999169230e-04
9.923346871146350168e-01 -1.388475107887643389e-03 7.153651677072048187e-03 9.978232398952968651e-01 2.766237739706411958e-04
9.922004849358927459e-01 -2.232888391517917626e-03 6.649515373283065856e-03 9.968520370057376567e-01 -2.349251299165189266e-04
9.921946506146923639e-01 -3.006459641255787574e-03 6.089552123739849776e-03 9.960008063189889072e-01 -7.230632763821631670e-04
9.922973403517971747e-01 -3.708725251271971501e-03 5.483674118295311928e-03 9.952563345887028845e-01 -1.184045468107797205e-03
9.924902795173693448e-01 -4.340347821198520251e-03 4.841189533181022853e-03 9.946062729140976444e-01 -1.615151690202765167e-03
9.927568455750588328e-01 -4.902921722532482818e-03 4.170740416157059371e-03 9.940392280695959926e-01 -2.014563870034180582e-03
9.930820896333898418e-01 -5.398794217398972251e-03 3.480263883830048144e-03 9.935448051546700299e-01 -2.381245853030122817e-03
9.934527136574615724e-01 -5.830903877722448669e-03 2.776973276922944933e-03 9.931136123850592412e-01 -2.714829373871907592e-03
9.938570121739758179e-01 -6.202636333910049871e-03 2.067355577310081571e-03 9.927372383153851843e-01 -3.015506925294175744e-03
9.942847903075744398e-01 -6.517697149320156313e-03 1.357182540232315660e-03 9.924082091456511989e-01 -3.283933518105186522e-03
9.947272646240890026e-01 -6.780001309380168095e-03 6.515321438200771809e-04 9.921199325508496258e-01 -3.521137070492841303e-03
9.951769544059061445e-01 -6.993578559558955021e-03 -4.518120840657502413e-05 9.918666326811944600e-01 -3.728438081452623010e-03
9.956275671065668575e-01 -7.162493327996344306e-03 -7.291709262062795460e-04 9.916432812697166810e-01 -3.907378501025959849e-03
9.960738831723574549e-01 -7.290778235983452760e-03 -1.397237690980546176e-03 9.914455268390156562e-01 -4.059659666381776333e-03
9.965116428284090944e-01 -7.382379741102340631e-03 -2.046726338448934257e-03 9.912696248338761507e-01 -4.187088095932267606e-03
9.969374367428827100e-01 -7.441114988978370093e-03 -2.675481198821216822e-03 9.911123703659541206e-01 -4.291529869078658521e-03
9.973486020971904509e-01 -7.470638094673631713e-03 -3.281801204138901085e-03 9.909710344181803521e-01 -4.374871656182222068e-03
9.977431263978360221e-01 -7.474415217075147666e-03 -3.864395388518460095e-03 9.908433046930440469e-01 -4.438989009940996766e-03
9.981195574146113358e-01 -7.455706912878667936e-03 -4.422339654411189258e-03 9.907272308573737973e-01 -4.485720011871308088e-03
9.984769221700844355e-01 -7.417556751533993520e-03 -4.955035066814161837e-03 9.906211751695082057e-01 -4.516844870522618294e-03
9.988146523246541619e-01 -7.362785321674891748e-03 -5.462168315716553479e-03 9.905237679704441689e-01 -4.534069346846081316e-03
9.991325183000299148e-01 -7.293988850506138988e-03 -5.943674928857944906e-03 9.904338679425563896e-01 -4.539013476460240781e-03
9.994305699801770970e-01 -7.213541013697977178e-03 -6.399704274372197688e-03 9.903505270194727927e-01 -4.533202358288690448e-03
9.997090848337393254e-01 -7.123598221369320527e-03 -6.830588121374603361e-03 9.902729597397410544e-01 -4.518061279668472707e-03
9.999685220464016311e-01 -7.026106877674465068e-03 -7.236811150505673140e-03 9.902005164822185179e-01 -4.494912602240219712e-03
1.000209483041544445e+00 -6.922812512129894458e-03 -7.618984644068405032e-03 9.901326604849600699e-01 -4.464974626898765564e-03
1.000432677232311107e+00 -6.815270115112070926e-03 -7.977822300745174289e-03 9.900689477599371457e-01 -4.429362976225093007e-03
1.000638892757706344e+00 -6.704855482894345187e-03 -8.314119077112991363e-03 9.900090107403229922e-01 -4.389092558994889259e-03
1.000828971751616336e+00 -6.592777068362920545e-03 -8.628731920907739550e-03 9.899525435048417421e-01 -4.345080742496065795e-03
1.001003789606329519e+00 -6.480088035459630191e-03 -8.922563196392729878e-03 9.898992901780729881e-01 -4.298151790862902999e-03
1.001164237401098944e+00 -6.367698397298227064e-03 -9.196545775921549648e-03 9.898490349241910735e-01 -4.249041754519566894e-03
1.001311208092374727e+00 -6.256386981476680376e-03 -9.451630394323728979e-03 9.898015936032606987e-01 -4.198402908514253795e-03
1.001445584763132501e+00 -6.146813140730955638e-03 -9.688774720416404307e-03 9.897568070155102760e-01 -4.146810140809975564e-03
1.001568231578858104e+00 -6.039527985194581561e-03 -9.908933752740267664e-03 9.897145357354020234e-01 -4.094765929039567709e-03
1.001679986577073578e+00 -5.934985008934745565e-03 -1.011305220890790224e-02 9.896746552931290353e-01 -4.042705972096882761e-03
1.001781656392267905e+00 -5.833550456372904591e-03 -1.030205780261894688e-02 9.896370529422711115e-01 -3.991004879935644567e-03
1.001874012130429037e+00 -5.735512620958616026e-03 -1.047685585945146158e-02 9.896016248130763415e-01 -3.939981193980202079e-03
1.001957786902494263e+00 -5.641090991048258729e-03 -1.063832511135842651e-02 9.895682738515461097e-01 -3.889903120580129325e-03
1.002033673859841656e+00 -5.550444335312931798e-03 -1.078731418965617195e-02 9.895369081441458547e-01 -3.840992852929048240e-03
1.002102325634041335e+00 -5.463678460728260688e-03 -1.092463918757857755e-02 9.895074397136340849e-01 -3.793431780650280416e-03
1.002164354009437375e+00 -5.380853088354342617e-03 -1.105108160845702514e-02 9.894797837805526797e-01 -3.747364506125450134e-03
1.002220330345153343e+00 -5.301988263454404660e-03 -1.116738727432675660e-02 9.894538579083018703e-01 -3.702903151861391962e-03
1.002270786586450413e+00 -5.227070179898873903e-03 -1.127426567109068856e-02 9.894295818776299711e-01 -3.660131231299601495e-03
1.002316216232429724e+00 -5.156056378837092780e-03 -1.137238950468599796e-02 9.894068772864557104e-01 -3.619106952100992203e-03
1.030737586239411030e+00 2.880282777005049866e-02 3.014222400088328868e-02 1.019988023148471257e+00 6.969461488188244402e-02
1.011594568844884634e+00 -6.602881432627327740e-03 9.010418201796710491e-03 9.989022965564799961e-01 1.509980906848795712e-02
9.865615054586669430e-01 -3.197742928568914067e-02 -1.054676063358783722e-02 9.749483458617760334e-01 -3.091103036422282457e-02
9.740783458910300396e-01 -3.316221394561580382e-02 -1.503044261335162446e-02 9.678967967447533738e-01 -4.201110749272629619e-02
9.789088903780793771e-01 -1.810319811738736462e-02 -8.407728113525081426e-03 9.805871022526844172e-01 -2.818913818919099867e-02
9.981950492438045330e-01 1.854231903053005226e-03 2.026568392466288060e-03 1.007397751462121960e+00 -5.321901990100741386e-03
1.025474921574641485e+00 1.853727692832762841e-02 1.068602709710830823e-02 1.039673148618021514e+00 1.502507696568500251e-02
1.053329490794567391e+00 2.806787608460581396e-02 1.473319308570353314e-02 1.068883944899425842e+00 2.724661504907999188e-02
1.075019243966380600e+00 2.994119854156451765e-02 1.361159647785825655e-02 1.088224009214172838e+00 3.034802968613803387e-02
1.085364793761982583e+00 2.565347252675564960e-02 8.200371441489551216e-03 1.093199072593051824e+00 2.601956507714930922e-02
1.081081416865345091e+00 1.752352213043195661e-02 4.761419404530897737e-05 1.081613612390356138e+00 1.703894080128520727e-02
1.060746190138161182e+00 7.890366223364253528e-03 -9.179138578474521637e-03 1.053238000264173024e+00 6.219417409738525748e-03
1.024544179534132127e+00 -1.331788795141619630e-03 -1.802323090669233352e-02 1.009341677756310673e+00 -4.152518027694895864e-03
9.739064118039095774e-01 -8.828856129184714518e-03 -2.539614294073544443e-02 9.522073980133427540e-01 -1.252598533756099641e-02
9.111200909537728876e-01 -1.388797999607049860e-02 -3.061619708751095459e-02 8.846916833081195364e-01 -1.807576946157496423e-02
8.389633801198215224e-01 -1.630355462293664459e-02 -3.337582773383473977e-02 8.098628624993580161e-01 -2.057886478723958135e-02
7.603944656802923419e-01 -1.624474901291250717e-02 -3.367269031878095120e-02 7.307262770973466104e-01 -2.024925081059336662e-02
6.783078096923418343e-01 -1.412046100631414447e-02 -3.172850167175056413e-02 6.500331291354086716e-01 -1.757428213022649288e-02
5.953589563505374826e-01 -1.046151514310622588e-02 -2.791030007938388735e-02 5.701623712884611450e-01 -1.317523024044930935e-02
5.138520822874852456e-01 -5.828655950608663261e-03 -2.266207167122047395e-02 4.930620167870074511e-01 -7.700662128627300262e-03
4.356806491196039133e-01 -7.477430062863277271e-04 -1.645011528307804838e-02 4.202357900812785374e-01 -1.752999276504851878e-03
3.623100700206123292e-01 4.330478705014684238e-03 -9.722632414195686579e-03 3.527620982385997195e-01 4.155818067374639213e-03
2.947914361648145132e-01 9.050534290508949198e-03 -2.882374530599918216e-03 2.913341331041010562e-01 9.625462771509774029e-03
2.337964196995017119e-01 1.315729676025512163e-02 3.729634925548452884e-03 2.363120323316252325e-01 1.437131899001542479e-02
1.796650137694086879e-01 1.649067790640401654e-02 9.841558836342301220e-03 1.877801263817673316e-01 1.821712405944708735e-02
1.324594636680558324e-01 1.897391860438801814e-02 1.525158364529488608e-02 1.456042000936577097e-01 2.108076566946692765e-02
9.201938171463552862e-02 2.059861921043193433e-02 1.982410076016094536e-02 1.094853223494283156e-01 2.295677929942030460e-02
5.801449967839289457e-02 2.140882247294939589e-02 2.348288467328529805e-02 7.900811009676544927e-02 2.389809665328357369e-02
1.681664537245524116e-01 1.608162024622288300e-01 2.639065447874600068e-02 1.206637036066240398e-01 2.347096070734551176e-01
1.484620709015871398e-01 2.385041787256341195e-01 9.957438157289288938e-02 1.360653884366911370e-01 3.504752427543280646e-01
1.008953041018685326e-01 2.802300526145700132e-01 1.719106789387296885e-01 1.310559912490134593e-01 4.219800442806445062e-01
6.181874650792451575e-02 3.004871753564657411e-01 2.130963714880635962e-01 1.137883571391284931e-01 4.616139360878150910e-01
3.892055488540790975e-02 3.073513758390618023e-01 2.176835849168128334e-01 9.143940085596113931e-02 4.725161147216567770e-01
2.931237410666653886e-02 3.053910727830952965e-01 1.931167447619372979e-01 6.914419823806383647e-02 4.586759933590656146e-01
2.768137622479116544e-02 2.973147527591208927e-01 1.517646975335082971e-01 4.996246120572322980e-02 4.267983653116971254e-01
2.945805879426188767e-02 2.848583912327740109e-01 1.061790100138750859e-01 3.526136529580981005e-02 3.852340947341872379e-01
3.165574847662355751e-02 2.692427410092932405e-01 6.666815897915512323e-02 2.520689611264970154e-02 3.423597523360513151e-01
3.274902737757656723e-02 2.513999789207446156e-01 4.038764214055845514e-02 1.922108310100156814e-02 3.053155653178691864e-01
3.225378713977988809e-02 2.320828693864314118e-01 3.133120473648887128e-02 1.634953607390343677e-02 2.793183251778827980e-01
3.029970602074172348e-02 2.119170813766686479e-01 4.079051920416532084e-02 1.552786453612498008e-02 2.674794420308899134e-01
2.729913236544234678e-02 1.914273803795367712e-01 6.800096557708457112e-02 1.575625518853485119e-02 2.709712230571312830e-01
2.372960095817688853e-02 1.710523664496577112e-01 1.108037582453107461e-01 1.619953719819022808e-02 2.893861884367652237e-01
2.001237541844602674e-02 1.511543285723746521e-01 1.662333119893446565e-01 1.623154827575490344e-02 3.211684675625292584e-01
1.645993746205931529e-02 1.320269676052703289e-01 2.309903115456108935e-01 1.544093632401200011e-02 3.640362802398158237e-01
1.326702626101905480e-02 1.139020796817931114e-01 3.017925036037922837e-01 1.361257050848507788e-02 4.153490390017395839e-01
1.052542808611178771e-02 9.695564061075856443e-02 3.756128050517872907e-01 1.069550540523778182e-02 4.723983683215919882e-01
8.248813166574109346e-03 8.131349886934913229e-02 4.498226532377884723e-01 6.765446431018062867e-03 5.326195187517441809e-01
6.399098638212308288e-03 6.705680629420385230e-02 5.222610827549942769e-01 1.987124667721218430e-03 5.937298629723954946e-01
4.909702402073889971e-03 5.422727380027936306e-02 5.912492391871637665e-01 -3.420035109229502268e-03 6.538062504114350304e-01
3.703691101691219956e-03 4.283230171313334722e-02 6.555675594136118889e-01 -9.211100599713972770e-03 7.113146527844946831e-01
2.706468738324474543e-03 3.284999792958842590e-02 7.144097008495009504e-01 -1.513892185539589263e-02 7.651050893327919766e-01
1.853554407716728747e-03 2.423406164780317340e-02 7.673241030497592874e-01 -2.097152040914807003e-02 8.143832394853234291e-01
1.094405582989566028e-03 1.691848566952103283e-02 8.141511583162355237e-01 -2.650404398082173429e-02 8.586680935259209946e-01
3.933373300242237747e-04 1.082201583449204918e-02 8.549615007359534502e-01 -3.156601416776538827e-02 8.977428679791046306e-01
-2.714908187044784427e-04 5.852302774655981921e-03 8.899989430210553110e-01 -3.602470624537090771e-02 9.316044611623510718e-01
-9.102131880354136229e-04 1.909687171064433642e-03 9.196300702242297120e-01 -3.978550924330193084e-02 9.604150534287327901e-01
-1.523902174085378647e-03 -1.109427319534006529e-03 9.443013843119842932e-01 -4.279005968783167191e-02 9.844581143988762051e-01
-2.107280466589145362e-03 -3.309644032924552448e-03 9.645041181283886544e-01 -4.501284781872527674e-02 1.004100041434867308e+00
-2.651216243975795805e-03 -4.794098307684180327e-03 9.807463259639916942e-01 -4.645688653545221314e-02 1.019757897869567387e+00
-3.144842310575768352e-03 -5.662434654368553311e-03 9.935315546244964935e-01 -4.714891826552047860e-02 1.031873195810476318e+00
-3.577229785150848329e-03 -6.009217069731676020e-03 1.003343244527059142e+00 -4.713452759460778907e-02 1.040891325246775523e+00
-3.938610687328036875e-03 -5.922743499468197115e-03 1.010633961624989752e+00 -4.647342920725350268e-02 1.047246036629076116e+00
-4.221186653012409806e-03 -5.484226130647584796e-03 1.015818583386135288e+00 -4.523511839579441585e-02 1.051348289009183645e+00
-4.419580414833035320e-03 -4.767294300108915195e-03 1.019270628850790672e+00 -4.349500044736487325e-02 1.053578754523186944e+00
-4.530999409325886518e-03 -3.837773871055105701e-03 1.021321011467080098e+00 -4.133106141671305522e-02 1.054283299585222267e+00
-4.555179380986373872e-03 -2.753696995569043793e-03 1.022258596087340266e+00 -3.882109788537491113e-02 1.053770817612530664e+00
-4.494172229897230864e-03 -1.565497796036652289e-03 1.022332040323817637e+00 -3.604049499699613079e-02 1.052312865256681107e+00
-4.352033189206849784e-03 -3.163522724207723513e-04 1.021752496984845493e+00 -3.306051709114399273e-02 1.050144628490670584e+00
-4.134453600272536278e-03 9.573750630806898698e-04 1.020696841071185190e+00 -2.994706356730603147e-02 1.047466826028539799e+00
-3.848374741210136563e-03 2.225611244284664281e-03 1.019311160314828157e+00 -2.675983317931240890e-02 1.044448230051784776e+00
-3.501610219245776534e-03 3.464009789240662940e-03 1.017714311979943886e+00 -2.355183798499638215e-02 1.041228549511288293e+00
-3.102495684288442135e-03 4.653364596379105933e-03 1.016001404204871505e+00 -2.036920759019267280e-02 1.037921480659861118e+00
-2.659577119629830122e-03 5.779022108981735073e-03 1.014247102997615002e+00 -1.725122797870426439e-02 1.034617775934748352e+00
-2.181345735152717680e-03 6.830306991105317138e-03 1.012508699561294634e+00 -1.423056387830001768e-02 1.031388224626425654e+00
-1.676020197919569910e-03 7.799973085639066994e-03 1.010828902224602643e+00 -1.133361764550500084e-02 1.028286472763284110e+00
-1.151376491179689765e-03 8.683688063683803193e-03 1.009238335711415857e+00 -8.580985497246729210e-03 1.025351632779347710e+00
-6.146221057861112058e-04 9.479557158556417562e-03 1.007757746177958325e+00 -5.987976572214392945e-03 1.022610657790210098e+00
-7.230985647765919566e-05 1.018768936955893878e-02 1.006399921650881879e+00 -3.565166773114469834e-03 1.020080467962543480e+00
4.697130425483919680e-04 1.080980821097909939e-02 1.005171344251721166e+00 -1.318963952144258656e-03 1.017769829355529509e+00
1.006326805509161204e-03 1.134890578759950586e-02 1.004073594551300630e+00 7.478331954189343378e-04 1.015680993965361267e+00
1.533136877696961164e-03 1.180894030585477594e-02 1.003104532661382109e+00 2.635496613947907463e-03 1.013811113196425140e+00
2.046452485956251621e-03 1.219457402839907445e-02 1.002259278538986109e+00 4.346860576333710924e-03 1.012153444462455809e+00
2.543251008319202811e-03 1.251094964391086251e-02 1.001531017274828628e+00 5.886850854949443601e-03 1.010698367041186430e+00
3.021132157300598919e-03 1.276350158696004655e-02 1.000911651077331044e+00 7.262055336468620226e-03 1.009434229476028122e+00
3.478265112789813429e-03 1.295779968131682836e-02 1.000392320245737210e+00 8.480338363369810395e-03 1.008348046554601751e+00
3.913331951480358839e-03 1.309942113766737748e-02 9.999638119843439199e-01 9.550499293254688382e-03 1.007426065756590106e+00
4.325469693867489696e-03 1.319384834096126724e-02 9.996168757206760347e-01 1.048197467753197998e-02 1.006654219032498077e+00
4.714212489489000291e-03 1.324638865662564058e-02 9.993424599160789512e-01 1.128458150378719438e-02 1.006018479485646822e+00
5.079436225059907883e-03 1.326211371815588791e-02 9.991318844404304400e-01 1.196830019580374938e-02 1.005505134147824720e+00
5.421305511845275760e-03 1.324581538938218728e-02 9.989769607636844739e-01 1.254309333126002457e-02 1.005100988317281008e+00
5.740224776673130691e-03 1.320197534914768767e-02 9.988700698886532336e-01 1.301875743229174986e-02 1.004793512533069588e+00
6.036793260136619210e-03 1.313474692688032519e-02 9.988042066906928085e-01 1.340480442195257638e-02 1.004570942372083664e+00
6.311764496786054224e-03 1.304794612769910600e-02 9.987729986169142649e-01 1.371036925411317497e-02 1.004422339916345663e+00
6.566010415554046631e-03 1.294505081932584289e-02 9.987707043110276572e-01 1.394414067181060091e-02 1.004337624821346253e+00
6.800489507440943271e-03 1.282920588528213557e-02 9.987921973006450571e-01 1.411431187079870142e-02 1.004307580747990869e+00
7.016219446086324751e-03 1.270323344033386093e-02 9.988329392799641937e-01 1.422854819429630879e-02 1.004323843910242431e+00
7.214253339043352753e-03 1.256964659660297912e-02 9.988889460655627772e-01 1.429396914863900747e-02 1.004378876808914356e+00
7.395660293695982546e-03 1.243066587812791113e-02 9.989567485754378140e-01 1.431714260615990497e-02 1.004465932070161216e+00
7.561508478829637170e-03 1.228823741985252127e-02 9.990333514579106122e-01 1.430408846317732241e-02 1.004579008818836883e+00
7.712851976975798607e-03 1.214405240352789406e-02 9.991161910293158144e-01 1.426029018693952821e-02 1.004712805181043223e+00
7.850719797716010362e-03 1.199956675009161700e-02 9.992030932626221329e-01 1.419071287455153652e-02 1.004862666828557849e+00
7.976107452122960240e-03 1.185602118857786991e-02 9.992922328601707704e-01 1.409982542463694699e-02 1.005024536032578908e+00
8.089970571745652705e-03 1.171446069747617003e-02 9.993820945746847428e-01 1.399162631059880368e-02 1.005194899538764730e+00
8.193220375687815249e-03 1.157575368779362179e-02 9.994714366548578255e-01 1.386967197686317377e-02 1.005370738668716513e+00
8.286720309115480632e-03 1.144061010018049274e-02 9.995592567283893004e-01 1.373710607003886253e-02 1.005549481036723591e+00
8.371284457098226994e-03 1.130959873262327164e-02 9.996447605881257914e-01 1.359668966506433208e-02 1.005728954114601947e+00
8.447676533251069486e-03 1.118316341853642371e-02 9.997273339031380601e-01 1.345083163687377237e-02 1.005907342158025131e+00
8.516609879734460264e-03 1.106163808981364127e-02 9.998065161998965777e-01 1.330161822079389822e-02 1.006083145897719078e+00
8.578748442232608795e-03 1.094526078850321937e-02 9.998819779284531251e-01 1.315084212728834245e-02 1.006255144995520823e+00
8.634707774035632610e-03 1.083418644884659443e-02 9.999534998642047867e-01 1.300003008145722561e-02 1.006422363949241117e+00
8.685056716785766184e-03 1.072849852243962232e-02 1.000020954823412467e+00 1.285046966586378403e-02 1.006584040340385400e+00
8.730319546884857118e-03 1.062821954110404477e-02 1.000084291750681587e+00 1.270323390963312704e-02 1.006739596894476563e+00
8.770978049142286181e-03 1.053332074479840230e-02 1.000143521632708143e+00 1.255920499534113333e-02 1.006888615374919027e+00
8.807473903289064765e-03 1.044373042350343894e-02 1.000198705507500563e+00 1.241909577402111609e-02 1.007030813940218650e+00
8.840210932248737663e-03 1.035934173341956921e-02 1.000249943601374980e+00 1.228346996686013881e-02 1.007166026189224795e+00
8.869557779689785093e-03 1.028001920712995343e-02 1.000297366823360790e+00 1.215276071343396325e-02 1.007294183058547787e+00
8.895850209228228778e-03 1.020560479264531750e-02 1.000341128899890464e+00 1.202728720636514481e-02 1.007415296655381098e+00
8.919393454561941326e-03 1.013592301569588017e-02 1.000381399797333870e+00 1.190727032917493489e-02 1.007529445822001435e+00
8.940464424085803330e-03 1.007078546899720095e-02 1.000418360439653043e+00 1.179284629688481800e-02 1.007636764028575271e+00
8.959314276580698788e-03 1.000999465577478986e-02 1.000452198255516123e+00 1.168407923250924796e-02 1.007737427877145819e+00
8.976170058303978294e-03 9.953347396731260233e-03 1.000483103314763866e+00 1.158097227198595647e-02 1.007831648414139636e+00
8.991237016743980348e-03 9.900637638565967791e-03 1.000511265534441918e+00 1.148347773050772958e-02 1.007919662370113656e+00
9.004700346849858761e-03 9.851658820480224676e-03 1.000536872023076285e+00 1.139150559902191162e-02 1.008001725524081849e+00
9.016727002745028585e-03 9.806205869608675130e-03 1.000560105509066489e+00 1.130493167511303909e-02 1.008078106664470397e+00
9.027467283885926008e-03 9.764076919964281842e-03 1.000581142470764462e+00 1.122360413319256622e-02 1.008149082510499284e+00
9.037056377565022558e-03 9.725074567541014403e-03 1.000600152481638361e+00 1.114734978727938142e-02 1.008214933593990281e+00
9.045615850482136011e-03 9.689006923508713953e-03 1.000617297140706796e+00 1.107597901318513323e-02 1.008275940839666873e+00
9.053254725586157292e-03 9.655688538259710185e-03 1.000632729548669886e+00 1.100929044696385972e-02 1.008332382349180989e+00
-4.880102322204038501e-03 -4.230133702003513463e-02 1.035342930292245001e+00 2.620907149685081095e-02 9.619524194422410801e-01
-4.432977249962277710e-03 -3.327525838358269539e-02 1.000188086283742450e+00 1.559590997203486040e-02 9.468839405744802207e-01
-3.113403079623822123e-03 -7.448527956512407400e-03 9.611028657018323429e-01 2.231945807579904795e-03 9.483089888526592404e-01
-4.002473178843501955e-03 1.622741825485718437e-02 9.442938159845652990e-01 -5.660114697093376890e-03 9.621788756921887398e-01
-6.408518202078994364e-03 3.120102506181865465e-02 9.536949948887922801e-01 -7.166661356677650474e-03 9.856541630288120359e-01
-8.949970819230657071e-03 3.669399680438800715e-02 9.823564583639381453e-01 -4.323408082200330682e-03 1.014423892396735027e+00
-1.069412885408382863e-02 3.433253145158232655e-02 1.019512450344336685e+00 2.129481235897401348e-04 1.042937904756399803e+00
-1.135873502062167972e-02 2.648226903147588018e-02 1.054620972412521951e+00 4.247598573783761822e-03 1.065496907802298665e+00
-1.114468391460832208e-02 1.546765876810241025e-02 1.079359414135979023e+00 6.412378032109700143e-03 1.077270010922802612e+00
-1.048762305435957387e-02 3.244777804866316728e-03 1.088317021356488112e+00 6.153464826638810337e-03 1.074920711209415458e+00
-9.851781331235542893e-03 -8.698327948877704330e-03 1.078922156106273178e+00 3.552230002242140472e-03 1.056819816716597416e+00
-9.601731588190887123e-03 -1.933170467964373529e-02 1.050976896469364874e+00 -8.994950949272606522e-04 1.022942955270991661e+00
-9.946874139131978154e-03 -2.802514463837724179e-02 1.006042256522050593e+00 -6.506499676106614061e-03 9.745767374115530401e-01
-1.093863973801489919e-02 -3.447288464485609438e-02 9.468211416824487969e-01 -1.253240329788241070e-02 9.139420204883208498e-01
-1.249877930968068540e-02 -3.861720901477383450e-02 8.766182662002393045e-01 -1.831066247905255295e-02 8.438129402929916978e-01
-1.446106084767961875e-02 -4.057861071669321973e-02 7.989109997943160124e-01 -2.330898439868178684e-02 7.671803125558653846e-01
-1.661416253773495555e-02 -4.059581381443422288e-02 7.170369663581368513e-01 -2.715647724471637048e-02 6.869834671670105308e-01
-1.873860183695796877e-02 -3.897663211137114558e-02 6.339883309265132993e-01 -2.964394349146459717e-02 6.059170404332689941e-01
-2.063444458326557651e-02 -3.605939050430606585e-02 5.522951371676754206e-01 -3.070686378487152979e-02 5.263081658049486578e-01
-2.213919657515361905e-02 -3.218398077297024429e-02 4.739777891445555724e-01 -3.039889918545668479e-02 4.500535109254997224e-01
-2.313685728586278856e-02 -2.767130897154856939e-02 4.005496187091921456e-01 -2.886180197856447194e-02 3.786032544012414292e-01
-2.355988901399541646e-02 -2.280977806549344677e-02 3.330529467712040059e-01 -2.629581130349833984e-02 3.129790910461451858e-01
-2.338607173442142084e-02 -1.784746361772704404e-02 2.721151476289378479e-01 -2.293308617117872927e-02 2.538146984297782183e-01
-2.263210035016527399e-02 -1.298872834922804032e-02 2.180143695368315093e-01 -1.901553648713161238e-02 2.014090771845076233e-01
-2.134548938192892820e-02 -8.394154710913426243e-03 1.707474179274868220e-01 -1.477754783627460711e-02 1.557853216509101912e-01
-1.959599513065768406e-02 -4.182831065918435343e-03 1.300947202253155410e-01 -1.043350654072128236e-02 1.167494005057960749e-01
-1.746741410897811875e-02 -4.361874325695680454e-04 9.567921913549071178e-02 -6.169666979985777289e-03 8.394528451026417315e-02
-1.505030547559726983e-02 2.797265509798307903e-03 6.701751226501073688e-02 -2.139711903510033153e-03 5.690418412268627435e-02
-1.243593284743838012e-02 5.496797090017935261e-03 4.356262158398749307e-02 1.536718218630994670e-03 3.508676757337525487e-02
-9.711530001368373632e-03 7.664291782930376939e-03 2.473850630485685542e-02 4.773237744302605279e-03 1.791803030937444419e-02
-6.956859928322955966e-03 9.319324288298957981e-03 9.966902478481642902e-03 7.514322665883810259e-03 4.815044128918088973e-03
-4.241950417053885758e-03 1.049465026335383300e-02 -1.312662658165208995e-03 9.731873171404004097e-03 -4.791836006916128099e-03
-1.625839831831399351e-03 1.123221600028045941e-02 -9.628712294215802103e-03 1.142119725955126341e-02 -1.144353342533577234e-02
8.438516233582049608e-04 1.157973502995446324e-02 -1.546852874162141234e-02 1.259677924099378288e-02 -1.564172135840635747e-02
3.130711898847948760e-03 1.158783702885557432e-02 -1.927278662333264947e-02 1.328810793893353548e-02 -1.784234571096021682e-02
5.208860202401410788e-03 1.130776687386969570e-02 -2.143325530778383836e-02 1.353575811663176864e-02 -1.845238638634327799e-02
7.061954849632456899e-03 1.078959057122119702e-02 -2.229281939798966050e-02 1.338785124426067341e-02 -1.782912525231949985e-02
8.682014013174921274e-03 1.008085417743131984e-02 -2.214718202594667673e-02 1.289696795356576331e-02 -1.628128180163912475e-02
1.006815156142693013e-02 9.225636209521326236e-03 -2.124772300885524601e-02 1.211754175710666459e-02 -1.407147705322131515e-02
1.122530714201275259e-02 8.263932608315371908e-03 -1.980508930864743888e-02 1.110373249321128242e-02 -1.141958210791926831e-02
1.216302871034713462e-02 7.231316061734105460e-03 -1.799318465782562271e-02 9.907754692903836258e-03 -8.506594618665985763e-03
1.289434722275473177e-02 6.158814796435763128e-03 -1.595330575219122693e-02 8.578623013818287291e-03 -5.478766805026680231e-03
1.343476757028838620e-02 5.072962436315719970e-03 -1.379823807656066492e-02 7.161267027186113410e-03 -2.451775115332566202e-03
1.380138970853295177e-02 3.995975590441958047e-03 -1.161617995967390016e-02 5.695963965990813449e-03 4.852213169215247035e-04
1.401216221711365506e-02 2.946022779724444263e-03 -9.474407204834278673e-03 4.218038402541424148e-03 3.265739345806650817e-03
1.408526613522553816e-02 1.937553823154303245e-03 -7.422624679747968912e-03 2.757778527666232549e-03 5.842416692757979035e-03
1.403862032748293132e-02 9.816649526328546926e-04 -5.495979239640291780e-03 1.340524040642776527e-03 8.183781916159205139e-03
1.388949817192042246e-02 8.647917820781003684e-05 -3.717726154718548059e-03 -1.311605592491105199e-05 1.027136718039400876e-02
1.365424275718396530e-02 -7.424729683407349512e-04 -2.101557271089404821e-03 -1.286952148802811280e-03 1.209716459561605006e-02
1.334806692466372624e-02 -1.501884375102235936e-03 -6.536070432048290968e-04 -2.468838529239292257e-03 1.366141396283637732e-02
1.298492618661839515e-02 -2.190322042224579491e-03 6.258392677409574389e-04 -3.550260949850780889e-03 1.497070428740698844e-02
1.257745048496872187e-02 -2.807903296343283728e-03 1.740908912324812263e-03 -4.525907395873218775e-03 1.603636346408165991e-02
1.213692496821749955e-02 -3.356000754138221964e-03 2.698948024772107601e-03 -5.393237894168123603e-03 1.687311010027769953e-02
1.167330794123699889e-02 -3.836978010440361686e-03 3.509542111714836210e-03 -6.152067262519267388e-03 1.749793921771924943e-02
1.119527781702345237e-02 -4.253955999956815504e-03 4.183723511232528836e-03 -6.804168935559573583e-03 1.792921422747895122e-02
1.071030114690074697e-02 -4.610609745213878341e-03 4.733339636004529893e-03 -7.352907205131486990e-03 1.818593814095947891e-02
1.022471483156550676e-02 -4.910993875455460511e-03 5.170557953533716500e-03 -7.802901152899721637e-03 1.828718002070672810e-02
9.743817281560041010e-03 -5.159394951988360845e-03 5.507486552232876420e-03 -8.159723383869277313e-03 1.825163223838899285e-02
9.271964059735182673e-03 -5.360208640922792256e-03 5.755890502769034356e-03 -8.429633511696010828e-03 1.809727937506977469e-02
8.812664586002938449e-03 -5.517839106687461026e-03 5.926987359998747706e-03 -8.619346241175662726e-03 1.784115897316951305e-02
8.368677328689955175e-03 -5.636618339849519543e-03 6.031306780641898513e-03 -8.735832980164559558e-03 1.749919865687843412e-02
7.942101117805577815e-03 -5.720742936318856664e-03 6.078602178604342043e-03 -8.786154314293526113e-03 1.708611461799591780e-02
7.534461881732568145e-03 -5.774226212452049367e-03 6.077802761865314096e-03 -8.777321851084707305e-03 1.661536017491016537e-02
7.146792413550429046e-03 -5.800863236800068989e-03 6.036997576302383095e-03 -8.716185877347015776e-03 1.609911258856300265e-02
6.779706891393288970e-03 -5.804206990433158353e-03 5.963443698419723660e-03 -8.609347263700328767e-03 1.554829080123454332e-02
6.433467591705266386e-03 -5.787553771369857714e-03 5.863592014065943658e-03 -8.463089599899831228e-03 1.497259530879091471e-02
6.108044995926320553e-03 -5.753936216933652759e-03 5.743126195739023387e-03 -8.283329791083815508e-03 1.438056470942683518e-02
5.803171916340943426e-03 -5.706122317860717885e-03 5.607009901723358780e-03 -8.075584531979984604e-03 1.377964398125186563e-02
5.518389916687738150e-03 -5.646619765684590675e-03 5.459539766889065504e-03 -7.844949703212478198e-03 1.317625955562107265e-02
5.253091156191658229e-03 -5.577683692536083981e-03 5.304400539898779243e-03 -7.596091152663575485e-03 1.257589910528622568e-02
5.006553677958436310e-03 -5.501327430465607904e-03 5.144721617398317903e-03 -7.333244386245496571e-03 1.198319219110999256e-02
4.777972084411885589e-03 -5.419335335318464786e-03 4.983132093911990523e-03 -7.060222185828024521e-03 1.140199093788396567e-02
4.566483330563642085e-03 -5.333277129466296174e-03 4.821814822207670659e-03 -6.780427116609644145e-03 1.083544811990577728e-02
4.371188719233032316e-03 -5.244522892098757438e-03 4.662557053961791098e-03 -6.496869462353060953e-03 1.028609230706933886e-02
4.191171698039397597e-03 -5.154258573384140618e-03 4.506798250076826662e-03 -6.212187803612323478e-03 9.755899111041799188e-03
4.025512978842016309e-03 -5.063501555923721753e-03 4.355674267571885139e-03 -5.928672162553993985e-03 9.246357833035290241e-03
3.873302484862506390e-03 -4.973115906977909617e-03 4.210058272292371839e-03 -5.648288395605050027e-03 8.758533236687071621e-03
3.733648678462486714e-03 -4.883827126832329668e-03 4.070597286045085639e-03 -5.372703668399481103e-03 8.293122431496158242e-03
3.605686230002902448e-03 -4.796236473339376971e-03 3.937745772418566048e-03 -5.103311306811519898e-03 7.850506808608770370e-03
3.488581634883303195e-03 -4.710834220531978644e-03 3.811795540968887508e-03 -4.841256373765645549e-03 7.430799290887080133e-03
3.381537062523420900e-03 -4.628012347893672995e-03 3.692901947943028063e-03 -4.587459847243735567e-03 7.033886518911458552e-03
3.283793375885579735e-03 -4.548076243736431934e-03 3.581107848731335253e-03 -4.342641967014060356e-03 6.659466918790712953e-03
3.194631797668989748e-03 -4.471255526368622668e-03 3.476363635854795575e-03 -4.107344568183179945e-03 6.307084418949671090e-03
3.113374667009338737e-03 -4.397713999424013309e-03 3.378545537998434156e-03 -3.881952099618501961e-03 5.976158223347738385e-03
3.039385745069012046e-03 -4.327558597651659511e-03 3.287471052317414433e-03 -3.666711072582984343e-03 5.666009223205037415e-03
2.972069632960483432e-03 -4.260847706973436289e-03 3.202912223059684038e-03 -3.461748372501460835e-03 5.375882450607605278e-03
2.910871058702468872e-03 -4.197598495011334307e-03 3.124607166682835668e-03 -3.267087655331124552e-03 5.104967436636798084e-03
2.855273552995640785e-03 -4.137793510381015949e-03 3.052269843465182930e-03 -3.082664889006991871e-03 4.852414727793075144e-03
2.804797913995571434e-03 -4.081386541656684130e-03 2.985597937367856503e-03 -2.908341853981255554e-03 4.617351150955073535e-03
2.759000664809718728e-03 -4.028307943372055888e-03 2.924279819126240909e-03 -2.743918852502247319e-03 4.398891367600299418e-03
2.717472365475259721e-03 -3.978469047069665976e-03 2.868000199669040740e-03 -2.589145744423149154e-03 4.196149151539430022e-03
2.679835371964145452e-03 -3.931766399546177126e-03 2.816444604832213372e-03 -2.443731862513232045e-03 4.008245421573519707e-03
2.645742417371366173e-03 -3.888085075232083909e-03 2.769303027889691293e-03 -2.307355027369339950e-03 3.834315430140122771e-03
2.614874509163200855e-03 -3.847301772111677565e-03 2.726273029111325741e-03 -2.179668983444571495e-03 3.673514656838960946e-03
2.586938928288873285e-03 -3.809287458352628164e-03 2.687061656615696847e-03 -2.060310393062536605e-03 3.525023523252457380e-03
2.561667686677537858e-03 -3.773909529627417214e-03 2.651387600053567439e-03 -1.948904455275624059e-03 3.388050216017290950e-03
2.538815693696960807e-03 -3.741033733604126610e-03 2.618981896375771612e-03 -1.845070371928159148e-03 3.261834164732135832e-03
2.518158871680498123e-03 -3.710525697897537611e-03 2.589589079434517771e-03 -1.748425167534151115e-03 3.145647366181947291e-03
2.499492795323021710e-03 -3.682252270664321259e-03 2.562967638368718326e-03 -1.658587692872970365e-03 3.038795824977569282e-03
2.482631098246201873e-03 -3.656082517409231514e-03 2.538890148571226746e-03 -1.575181406224146485e-03 2.940620106528513134e-03
2.467404039634857327e-03 -3.631888755990075879e-03 2.517143213481176645e-03 -1.497837183705996722e-03 2.850495686288923025e-03
2.453656998113729060e-03 -3.609546989537193440e-03 2.497527588275261223e-03 -1.426195045496569946e-03 2.767832571407780051e-03
2.441249576804693788e-03 -3.588937624954269268e-03 2.479857495927717537e-03 -1.359905882054590620e-03 2.692075300728902221e-03
2.430054075375664979e-03 -3.569945847630151547e-03 2.463960372551809996e-03 -1.298632943871780299e-03 2.622701547807082534e-03
2.419954580545891076e-03 -3.552461752406088635e-03 2.449676532705780119e-03 -1.242052352608880028e-03 2.559221626142971218e-03
2.410845816484652460e-03 -3.536380691002705134e-03 2.436858172586653382e-03 -1.189854223412112333e-03 2.501177499652840197e-03
2.402632380835711956e-03 -3.521603241097182035e-03 2.425369275442790240e-03 -1.141742761319619603e-03 2.448141138302162290e-03
2.395227878878358752e-03 -3.508035340928472579e-03 2.415084534732159227e-03 -1.097436619602376595e-03 2.399713630438782275e-03
2.388553817581851035e-03 -3.495588092846446671e-03 2.405889092187862843e-03 -1.056668956152861938e-03 2.355523727601394057e-03
2.382539321843069047e-03 -3.484177963400725275e-03 2.397677635599393398e-03 -1.019187473502825014e-03 2.315226462087593973e-03
2.377120195887982845e-03 -3.473726288575562648e-03 2.390353918599430472e-03 -9.847538985923165455e-04 2.278501677210442722e-03
2.372238290263339877e-03 -3.464159524810384028e-03 2.383829945756588131e-03 -9.531440955470316112e-04 2.245052717626094818e-03
2.367841072555165738e-03 -3.455408788795466535e-03 2.378025739744771272e-03 -9.241472944268025458e-04 2.214605308836326003e-03
2.363881059864070266e-03 -3.447409757427521981e-03 2.372868344536982477e-03 -8.975660639407578856e-04 2.186905636335723102e-03
2.360315287660341710e-03 -3.440102575041237287e-03 2.368291592574678361e-03 -8.732154456083662808e-04 2.161719632567837834e-03
2.357104938710108399e-03 -3.433431471421499737e-03 2.364235355344135314e-03 -8.509227209287928417e-04 2.138831492629833519e-03
2.354215052037034184e-03 -3.427344690862810239e-03 2.360645354201551527e-03 -8.305267147079575807e-04 2.118042364600114524e-03
2.351613919017836452e-03 -3.421794235691777430e-03 2.357472272706218064e-03 -8.118774185277288780e-04 2.099169316352345049e-03
2.349273061554413289e-03 -3.416735611608601175e-03 2.354671669309027493e-03 -7.948351412778720260e-04 2.082044185954146087e-03
2.347166649997234344e-03 -3.412127667616005056e-03 2.352203453483525664e-03 -7.792702599545009434e-04 2.066512679448351264e-03
2.345271444937679917e-03 -3.407932399568380788e-03 2.350031449168454856e-03 -7.650624684174545109e-04 2.052432988421060145e-03
2.343566506169736385e-03 -3.404114746444975026e-03 2.348123118281364441e-03 -7.521004226873628795e-04 2.039675295236520469e-03
2.342032894375734031e-03 -3.400642372071160935e-03 2.346449262404348701e-03 -7.402808987535536289e-04 2.028120608883909881e-03
2.340653496503364295e-03 -3.397485475943540223e-03 2.344983586226589978e-03 -7.295086397789418697e-04 2.017660168348811567e-03
2.339413047593552619e-03 -3.394616700461483561e-03 2.343702544749248773e-03 -7.196955302788410336e-04 2.008194409427233040e-03
2.338297585083637387e-03 -3.392010838069836609e-03 2.342585044971201569e-03 -7.107604997145244852e-04 1.999632251681759953e-03
2.337294718017801642e-03 -3.389644796698121354e-03 2.341612205782439560e-03 -7.026285893516615033e-04 1.991890647332184017e-03
2.336393095902167261e-03 -3.387497332369093783e-03 2.340767234272789210e-03 -6.952309540793066844e-04 1.984893824555911124e-03
2.335582546947989613e-03 -3.385549056474701501e-03 2.340034930966794491e-03 -6.885041893838206306e-04 1.978572588996030390e-03
2.334854027139954269e-03 -3.383782130185863934e-03 2.339402024517767131e-03 -6.823899875598726794e-04 1.972863872651942074e-03
2.334199307369999588e-03 -3.382180251719546504e-03 2.338856451387982816e-03 -6.768349521735217422e-04 1.967710370081476867e-03
2.333610937057528645e-03 -3.380728552656364627e-03 2.338387690542731434e-03 -6.717898450006032363e-04 1.963059796253219247e-03
2.333082244149409235e-03 -3.379413343282067217e-03 2.337986159545835108e-03 -6.672096042166231200e-04 1.958864610060118139e-03
2.332607211428694427e-03 -3.378222187166102231e-03 2.337643549253698438e-03 -6.630530861002625898e-04 1.955081577762030065e-03
2.332180440134834498e-03 -3.377143781108316034e-03 2.337352445465512574e-03 -6.592823319806484506e-04 1.951671394635923207e-03
2.331797120859846473e-03 -3.376167760507087223e-03 2.337106205231975764e-03 -6.558628665516152978e-04 1.948598408489488065e-03
2.331452800717670470e-03 -3.375284584762994200e-03 2.336899036890827119e-03 -6.527630812342977151e-04 1.945830284967087209e-03
2.331143557967152447e-03 -3.374485739186638966e-03 2.336725839995779097e-03 -6.499539576907409355e-04 1.943337512784637511e-03
2.330865841940976679e-03 -3.373763345734914765e-03 2.336582052521407604e-03 -6.474090805568266660e-04 1.941093578352592885e-03
2.330616458493750542e-03 -3.373110243046539836e-03 2.336463658139109612e-03 -6.451043736888095737e-04 1.939074194524437189e-03
2.330392555450089276e-03 -3.372519984623068012e-03 2.336367244424764067e-03 -6.430178564187372103e-04 1.937257635290734470e-03
2.330191557120997459e-03 -3.371986624188139103e-03 2.336289580853190273e-03 -6.411294525605626404e-04 1.935623891768045723e-03
2.330011091544292867e-03 -3.371504795723012649e-03 2.336228091735392809e-03 -6.394207939592888579e-04 1.934155166964046657e-03
2.329849121451843530e-03 -3.371069678905769251e-03 2.336180426937062293e-03 -6.378753078024601564e-04 1.932835119077935815e-03
2.329703762370627373e-03 -3.370676773556624539e-03 2.336144418222829700e-03 -6.364777909766416997e-04 1.931649108882993460e-03
2.329573282622732222e-03 -3.370322092450805940e-03 2.336118348466698080e-03 -6.352144064294407144e-04 1.930583850480616093e-03
2.329456241568550467e-03 -3.370002004885463975e-03 2.336100573302246630e-03 -6.340726340567925945e-04 1.929627367644570768e-03
2.329351184016559273e-03 -3.369713167558074929e-03 2.336089775781147182e-03 -6.330410142254550010e-04 1.928768775542266667e-03
2.329256938537582755e-03 -3.369452615515911020e-03 2.336084820854011923e-03 -6.321091823338065296e-04 1.927998295286670327e-03
2.329172384634148329e-03 -3.369217591171036474e-03 2.336084668058902025e-03 -6.312677596724824980e-04 1.927307108417153358e-03
2.329096525500062853e-03 -3.369005662534618750e-03 2.336088371521327645e-03 -6.305080623860703781e-04 1.926687211380340159e-03
2.329028517124243081e-03 -3.368814590430702083e-03 2.336095290957018733e-03 -6.298223670455627143e-04 1.926131444633938372e-03
2.328967500943690538e-03 -3.368642353962059133e-03 2.336104655114468187e-03 -6.292036268860101700e-04 1.925633361679501832e-03
2.328912749362643808e-03 -3.368487132320296951e-03 2.336115998332388699e-03 -6.286454427026910707e-04 1.925187068991363049e-03
2.328863716684281826e-03 -3.368347241121227853e-03 2.336128862225450575e-03 -6.281419755396200344e-04 1.924787240568548441e-03
2.328819718968588859e-03 -3.368221217897371389e-03 2.336142752028536052e-03 -6.276880139921559021e-04 1.924429219798184931e-03
2.328780254174489528e-03 -3.368107682035770267e-03 2.336157449462916702e-03 -6.272787286434322596e-04 1.924108641105704010e-03
2.328744885744526982e-03 -3.368005449374322779e-03 2.336172598006669432e-03 -6.269098557822871953e-04 1.923821808304637671e-03
2.328713191673159599e-03 -3.367913368492736481e-03 2.336187943001277745e-03 -6.265773990890011191e-04 1.923565112520009279e-03
2.328684786334633827e-03 -3.367830433489871211e-03 2.336203375307377428e-03 -6.262779115786543116e-04 1.923335556057281792e-03
2.328659291379153728e-03 -3.367755796716664918e-03 2.336218691198155284e-03 -6.260081427171826363e-04 1.923130301292985678e-03
2.328636517631821334e-03 -3.367688634170917794e-03 2.336233752430416644e-03 -6.257651730265934020e-04 1.922946743434295058e-03
2.328616035811137408e-03 -3.367628160049207509e-03 2.336248442588839680e-03 -6.255464395508170128e-04 1.922782714245840907e-03
2.328597751329652965e-03 -3.367573743162211031e-03 2.336262739845551550e-03 -6.253495175769785419e-04 1.922636220115236938e-03
2.328581329493317753e-03 -3.367524777786456980e-03 2.336276564165018499e-03 -6.251722661545500159e-04 1.922505369293503463e-03
2.328566646610852331e-03 -3.367480754604912363e-03 2.336289871891494840e-03 -6.250127771636471152e-04 1.922388459206558764e-03
2.328553426195867360e-03 -3.367441107911872678e-03 2.336302582989446819e-03 -6.248692843655589968e-04 1.922284136526286602e-03
2.328541668248362839e-03 -3.367405470271478407e-03 2.336314755666535348e-03 -6.247401943255681545e-04 1.922191062476485968e-03
2.328531096281949431e-03 -3.367373445144039579e-03 2.336326302611269057e-03 -6.246241282497067004e-04 1.922108000144362450e-03
2.328521608433220536e-03 -3.367344614161993377e-03 2.336337274755351245e-03 -6.245197237149113789e-04 1.922033945447765291e-03
2.328513117390684783e-03 -3.367318697200971656e-03 2.336347657546866685e-03 -6.244258602237096056e-04 1.921967952512204647e-03
2.328505572222638875e-03 -3.367295395946712233e-03 2.336357443709857762e-03 -6.243415009521413594e-04 1.921909031807444990e-03
2.328498761926312000e-03 -3.367274466654635035e-03 2.336366633244324476e-03 -6.242656891117803752e-04 1.921856528497301042e-03
2.328492679225746542e-03 -3.367255614648456685e-03 2.336375298909842968e-03 -6.241975552256917581e-04 1.921809918712824583e-03
2.328487229533493519e-03 -3.367238690771046095e-03 2.336383484362158924e-03 -6.241363407752942294e-04 1.921768285683356225e-03
2.328482332814019173e-03 -3.367223487657611258e-03 2.336391087737865746e-03 -6.240813690965296701e-04 1.921731236507184803e-03
2.328477974515408278e-03 -3.367209837961127050e-03 2.336398181796539575e-03 -6.240319817152339965e-04 1.921698305523023009e-03
2.328474103705957532e-03 -3.367197534316801466e-03 2.336404882953502238e-03 -6.239876674953848124e-04 1.921668954310007393e-03
2.328470603970345110e-03 -3.367186509422026575e-03 2.336411082069389522e-03 -6.239478061615955085e-04 1.921642877277918160e-03
2.328467446204740554e-03 -3.367176626852597110e-03 2.336416881007608026e-03 -6.239120848476886749e-04 1.921619725180789828e-03
2.328464666788931936e-03 -3.367167708347551525e-03 2.336422265216242522e-03 -6.238799996935995296e-04 1.921599148772656918e-03
2.328462156583555043e-03 -3.367159688423271291e-03 2.336427249247208238e-03 -6.238511850824579597e-04 1.921580827911384404e-03
2.328459915588609874e-03 -3.367152514329063706e-03 2.336431905860081315e-03 -6.238253645278746262e-04 1.921564602525904775e-03
2.328457885596435517e-03 -3.367146053278702311e-03 2.336436155019327998e-03 -6.238021724129794165e-04 1.921550123370252550e-03
2.328456102986820042e-03 -3.367140252521494403e-03 2.336440164071973413e-03 -6.237813759071286768e-04 1.921537346788682044e-03
2.328454509552102536e-03 -3.367135064763715491e-03 2.336443838430568576e-03 -6.237627148948376998e-04 1.921525967190973461e-03
2.328453039808664471e-03 -3.367130399055895396e-03 2.336447265406604856e-03 -6.237459874682826921e-04 1.921515868161804974e-03
2.328451817447785288e-03 -3.367126189914415590e-03 2.336450423172209412e-03 -6.237310062715550885e-04 1.921506976941600442e-03
2.328450638742651790e-03 -3.367122417330392636e-03 2.336453333555255085e-03 -6.237175402930006385e-04 1.921499017043970525e-03
2.328449591004755348e-03 -3.367119048562017269e-03 2.336455989279784262e-03 -6.237055040401173756e-04 1.921491988468915224e-03
2.328448681510053575e-03 -3.367116012668702751e-03 2.336458484933245927e-03 -6.236946755961980671e-04 1.921485847560688853e-03
2.328447866602800786e-03 -3.367113276908639818e-03 2.336460776859894395e-03 -6.236849949345923960e-04 1.921480376040562987e-03
2.328447131731081754e-03 -3.367110834005870856e-03 2.336462879611644894e-03 -6.236763310880633071e-04 1.921475486597046256e-03
2.328446491446811706e-03 -3.367108643942628987e-03 2.336464829568285495e-03 -6.236685567273525521e-04 1.921471106470562518e-03
2.328445865714456886e-03 -3.367106668520136736e-03 2.336466626729816198e-03 -6.236615772650111467e-04 1.921467352076433599e-03
2.328445363673381507e-03 -3.367104896824457683e-03 2.336468234716448933e-03 -6.236553454073145986e-04 1.921464005135931075e-03
2.328444890736136585e-03 -3.367103303389740176e-03 2.336469719011802226e-03 -6.236497465579304844e-04 1.921461065649054945e-03
2.328444446902722120e-03 -3.367101873664068989e-03 2.336471145099494606e-03 -6.236447297851555049e-04 1.921458417200483382e-03
2.328444075828883797e-03 -3.367100578543613665e-03 2.336472396564204246e-03 -6.236402314243605360e-04 1.921456088894046843e-03
2.328443784790579230e-03 -3.367099439856247045e-03 2.336473553441464901e-03 -6.236362514755455777e-04 1.921454124385491014e-03
2.328443450096528977e-03 -3.367098410308244638e-03 2.336474623007234186e-03 -6.236326644284417853e-04 1.921452290844172239e-03
2.328443195438012481e-03 -3.367097475347691216e-03 2.336475576157681644e-03 -6.236294429982081056e-04 1.921450719237327576e-03
2.328442955331411213e-03 -3.367096645888523199e-03 2.336476507480256259e-03 -6.236265362531412393e-04 1.921449336805380881e-03
2.328442744328640401e-03 -3.367095898283878341e-03 2.336477322387509048e-03 -6.236239678401034325e-04 1.921448056236840785e-03
2.328442533325869590e-03 -3.367095234352746047e-03 2.336478071811143309e-03 -6.236216904653701931e-04 1.921447023050859571e-03
2.328442365978844464e-03 -3.367094641362200491e-03 2.336478755751159042e-03 -6.236195949895773083e-04 1.921446048072539270e-03
2.328442198631819338e-03 -3.367094092027400620e-03 2.336479381483513862e-03 -6.236177760001737624e-04 1.921445204061456025e-03
2.328442111320327967e-03 -3.367093615452176891e-03 2.336479949008207768e-03 -6.236161407286999747e-04 1.921444534673355520e-03
2.328441973077133298e-03 -3.367093186170677654e-03 2.336480458325240761e-03 -6.236146145965903997e-04 1.921443807077594101e-03
2.328441849385853857e-03 -3.367092780536040664e-03 2.336480967642273754e-03 -6.236133358470397070e-04 1.921443326864391565e-03
2.328441754798404872e-03 -3.367092447660979815e-03 2.336481375095900148e-03 -6.236121771507896483e-04 1.921442832099273801e-03
2.328441660210955888e-03 -3.367092125699855387e-03 2.336481797101441771e-03 -6.236111184989567846e-04 1.921442424645647407e-03
2.328441594727337360e-03 -3.367091840118519031e-03 2.336482182727195323e-03 -6.236101780814351514e-04 1.921442017192021012e-03
2.328441536519676447e-03 -3.367091596373938955e-03 2.336482524697203189e-03 -6.236093176994472742e-04 1.921441697049885988e-03
2.328441471036057919e-03 -3.367091370819252916e-03 2.336482801183592528e-03 -6.236085609998553991e-04 1.921441449667327106e-03
2.328441412828397006e-03 -3.367091167092439719e-03 2.336483106773812324e-03 -6.236078879737760872e-04 1.921441216836683452e-03
2.328441361896693707e-03 -3.367091001564403996e-03 2.336483383260201663e-03 -6.236072877072729170e-04 1.921440954902209342e-03
2.328441347344778478e-03 -3.367090839674347080e-03 2.336483594262972474e-03 -6.236067238205578178e-04 1.921440707519650459e-03
2.328441289137117565e-03 -3.367090679603279568e-03 2.336483776161912829e-03 -6.236062472453340888e-04 1.921440576552413404e-03
2.328441223653499037e-03 -3.367090537722106092e-03 2.336483958060853183e-03 -6.236057997739408165e-04 1.921440460137091577e-03
2.328441230929456651e-03 -3.367090417668805458e-03 2.336484147235751152e-03 -6.236054450710071251e-04 1.921440343721769750e-03
2.328441172721795738e-03 -3.367090330357314087e-03 2.336484300030861050e-03 -6.236050921870628372e-04 1.921440241858363152e-03
2.328441165445838124e-03 -3.367090232131886296e-03 2.336484438274055719e-03 -6.236048193386523053e-04 1.921440154546871781e-03
2.328441143617965281e-03 -3.367090115716564469e-03 2.336484583793208003e-03 -6.236045428522629663e-04 1.921440052683465183e-03
2.328441121790092438e-03 -3.367090050232945941e-03 2.336484692932572216e-03 -6.236042936507146806e-04 1.921439965371973813e-03
2.328441070858389139e-03 -3.367089995663263835e-03 2.336484816623851657e-03 -6.236040790099650621e-04 1.921439921716228127e-03
2.328441070858389139e-03 -3.367089928360655904e-03 2.336484889383427799e-03 -6.236038716451730579e-04 1.921439878060482442e-03
2.328441078134346753e-03 -3.367089871971984394e-03 2.336485027626622468e-03 -6.236037024791585281e-04 1.921439848956651986e-03
2.328441056306473911e-03 -3.367089813764323480e-03 2.336485071282368153e-03 -6.236035314941545948e-04 1.921439790748991072e-03
2.328441056306473911e-03 -3.367089759194641374e-03 2.336485180421732366e-03 -6.236034259927691892e-04 1.921439747093245387e-03
2.328441012650728226e-03 -3.367089733728789724e-03 2.336485224077478051e-03 -6.236033077584579587e-04 1.921439761645160615e-03
2.328440998098812997e-03 -3.367089704624959268e-03 2.336485304113011807e-03 -6.236031749722314999e-04 1.921439747093245387e-03
2.328440998098812997e-03 -3.367089693711022846e-03 2.336485333216842264e-03 -6.236030985746765509e-04 1.921439717989414930e-03
2.328441005374770612e-03 -3.367089650055277161e-03 2.336485413252376020e-03 -6.236030149011639878e-04 1.921439674333669245e-03
2.328440976270940155e-03 -3.367089622770436108e-03 2.336485427804291248e-03 -6.236029130377573892e-04 1.921439688885584474e-03
2.328440990822855383e-03 -3.367089602761552669e-03 2.336485507839825004e-03 -6.236028457351494581e-04 1.921439659781754017e-03
2.328440990822855383e-03 -3.367089559105806984e-03 2.336485529667697847e-03 -6.236027602426474914e-04 1.921439688885584474e-03
2.328440976270940155e-03 -3.367089551829849370e-03 2.336485580599401146e-03 -6.236027093109441921e-04 1.921439630677923560e-03
2.328441005374770612e-03 -3.367089526363997720e-03 2.336485580599401146e-03 -6.236026729311561212e-04 1.921439688885584474e-03
2.328440983546897769e-03 -3.367089539096923545e-03 2.336485631531104445e-03 -6.236026219994528219e-04 1.921439659781754017e-03
2.328440976270940155e-03 -3.367089500898146071e-03 2.336485667910892516e-03 -6.236025856196647510e-04 1.921439645229838789e-03
2.328440983546897769e-03 -3.367089497260167263e-03 2.336485667910892516e-03 -6.236025474208872765e-04 1.921439645229838789e-03
2.328440961719024926e-03 -3.367089482708252035e-03 2.336485704290680587e-03 -6.236025292309932411e-04 1.921439659781754017e-03
2.328440918063279241e-03 -3.367089471794315614e-03 2.336485733394511044e-03 -6.236025164980674163e-04 1.921439674333669245e-03
2.328440925339236856e-03 -3.367089460880379193e-03 2.336485762498341501e-03 -6.236024910322157666e-04 1.921439674333669245e-03
2.328440910787321627e-03 -3.367089468156336807e-03 2.336485769774299115e-03 -6.236024782992899418e-04 1.921439645229838789e-03
2.328440925339236856e-03 -3.367089449966442771e-03 2.336485777050256729e-03 -6.236024346435442567e-04 1.921439674333669245e-03
2.328440925339236856e-03 -3.367089429957559332e-03 2.336485806154087186e-03 -6.236024310055654496e-04 1.921439645229838789e-03
2.328440932615194470e-03 -3.367089420862612315e-03 2.336485820706002414e-03 -6.236024055397138000e-04 1.921439688885584474e-03
2.328440961719024926e-03 -3.367089431776548736e-03 2.336485806154087186e-03 -6.236023928067879751e-04 1.921439674333669245e-03
2.328440932615194470e-03 -3.367089417224633507e-03 2.336485835257917643e-03 -6.236023746168939397e-04 1.921439674333669245e-03
2.328440932615194470e-03 -3.367089420862612315e-03 2.336485842533875257e-03 -6.236023655219469219e-04 1.921439674333669245e-03
2.328440947167109698e-03 -3.367089417224633507e-03 2.336485842533875257e-03 -6.236023709789151326e-04 1.921439674333669245e-03
2.328440910787321627e-03 -3.367089413586654700e-03 2.336485849809832871e-03 -6.236023655219469219e-04 1.921439674333669245e-03
2.328440896235406399e-03 -3.367089399034739472e-03 2.336485849809832871e-03 -6.236023309611482546e-04 1.921439703437499702e-03
2.328440925339236856e-03 -3.367089406310697086e-03 2.336485864361748099e-03 -6.236023309611482546e-04 1.921439674333669245e-03
2.328440939891152084e-03 -3.367089400853728876e-03 2.336485871637705714e-03 -6.236023236851906404e-04 1.921439688885584474e-03
2.328440910787321627e-03 -3.367089389939792454e-03 2.336485871637705714e-03 -6.236023145902436227e-04 1.921439703437499702e-03
2.328440925339236856e-03 -3.367089397215750068e-03 2.336485857085790485e-03 -6.236023127712542191e-04 1.921439688885584474e-03
2.328440939891152084e-03 -3.367089397215750068e-03 2.336485871637705714e-03 -6.236023109522648156e-04 1.921439703437499702e-03
2.328440947167109698e-03 -3.367089388120803051e-03 2.336485886189620942e-03 -6.236023164092330262e-04 1.921439703437499702e-03
2.328440947167109698e-03 -3.367089402672718279e-03 2.336485857085790485e-03 -6.236023109522648156e-04 1.921439688885584474e-03
2.328440947167109698e-03 -3.367089402672718279e-03 2.336485871637705714e-03 -6.236022909433813766e-04 1.921439659781754017e-03
2.328440932615194470e-03 -3.367089393577771261e-03 2.336485886189620942e-03 -6.236022873054025695e-04 1.921439645229838789e-03
2.328440918063279241e-03 -3.367089393577771261e-03 2.336485886189620942e-03 -6.236022763914661482e-04 1.921439674333669245e-03
2.328440918063279241e-03 -3.367089391758781858e-03 2.336485900741536170e-03 -6.236022636585403234e-04 1.921439688885584474e-03
2.328440918063279241e-03 -3.367089384482824244e-03 2.336485900741536170e-03 -6.236022800294449553e-04 1.921439703437499702e-03
2.328440932615194470e-03 -3.367089384482824244e-03 2.336485915293451399e-03 -6.236022818484343588e-04 1.921439703437499702e-03
2.328440932615194470e-03 -3.367089377206866629e-03 2.336485929845366627e-03 -6.236022836674237624e-04 1.921439674333669245e-03
2.328440947167109698e-03 -3.367089380844845437e-03 2.336485929845366627e-03 -6.236022709344979376e-04 1.921439688885584474e-03
2.328440961719024926e-03 -3.367089380844845437e-03 2.336485929845366627e-03 -6.236022727534873411e-04 1.921439688885584474e-03
2.328440961719024926e-03 -3.367089384482824244e-03 2.336485915293451399e-03 -6.236022818484343588e-04 1.921439688885584474e-03
2.328440961719024926e-03 -3.367089377206866629e-03 2.336485915293451399e-03 -6.236022745724767447e-04 1.921439688885584474e-03
2.328440947167109698e-03 -3.367089377206866629e-03 2.336485915293451399e-03 -6.236022672965191305e-04 1.921439688885584474e-03
2.328440947167109698e-03 -3.367089373568887822e-03 2.336485915293451399e-03 -6.236022618395509198e-04 1.921439703437499702e-03
2.328440947167109698e-03 -3.367089373568887822e-03 2.336485915293451399e-03 -6.236022709344979376e-04 1.921439688885584474e-03
2.328440947167109698e-03 -3.367089373568887822e-03 2.336485908017493784e-03 -6.236022709344979376e-04 1.921439688885584474e-03
2.328440947167109698e-03 -3.367089373568887822e-03 2.336485908017493784e-03 -6.236022782104555517e-04 1.921439688885584474e-03
2.328440947167109698e-03 -3.367089377206866629e-03 2.336485908017493784e-03 -6.236022782104555517e-04 1.921439688885584474e-03
2.328440947167109698e-03 -3.367089380844845437e-03 2.336485908017493784e-03 -6.236022782104555517e-04 1.921439688885584474e-03
2.328440947167109698e-03 -3.367089380844845437e-03 2.336485908017493784e-03 -6.236022800294449553e-04 1.921439703437499702e-03
2.328440947167109698e-03 -3.367089380844845437e-03 2.336485908017493784e-03 -6.236022800294449553e-04 1.921439703437499702e-03
2.328440947167109698e-03 -3.367089380844845437e-03 2.336485908017493784e-03 -6.236022800294449553e-04 1.921439688885584474e-03
2.328440947167109698e-03 -3.367089380844845437e-03 2.336485908017493784e-03 -6.236022745724767447e-04 1.921439688885584474e-03
2.328440947167109698e-03 -3.367089380844845437e-03 2.336485908017493784e-03 -6.236022745724767447e-04 1.921439674333669245e-03
2.328440947167109698e-03 -3.367089380844845437e-03 2.336485908017493784e-03 -6.236022745724767447e-04 1.921439674333669245e-03
2.328440947167109698e-03 -3.367089380844845437e-03 2.336485908017493784e-03 -6.236022745724767447e-04 1.921439674333669245e-03
2.328440947167109698e-03 -3.367089380844845437e-03 2.336485908017493784e-03 -6.236022745724767447e-04 1.921439674333669245e-03
2.328440947167109698e-03 -3.367089380844845437e-03 2.336485908017493784e-03 -6.236022745724767447e-04 1.921439674333669245e-03
2.328440947167109698e-03 -3.367089380844845437e-03 2.336485908017493784e-03 -6.236022745724767447e-04 1.921439674333669245e-03
2.328440947167109698e-03 -3.367089380844845437e-03 2.336485908017493784e-03 -6.236022745724767447e-04 1.921439674333669245e-03
2.328440947167109698e-03 -3.367089380844845437e-03 2.336485908017493784e-03 -6.236022745724767447e-04 1.921439674333669245e-03
2.328440947167109698e-03 -3.367089380844845437e-03 2.336485908017493784e-03 -6.236022745724767447e-04 1.921439674333669245e-03
2.328440947167109698e-03 -3.367089380844845437e-03 2.336485908017493784e-03 -6.236022818484343588e-04 1.921439674333669245e-03
2.328440947167109698e-03 -3.367089380844845437e-03 2.336485908017493784e-03 -6.236022818484343588e-04 1.921439674333669245e-03
2.328440947167109698e-03 -3.367089380844845437e-03 2.336485908017493784e-03 -6.236022818484343588e-04 1.921439674333669245e-03
2.328440947167109698e-03 -3.367089380844845437e-03 2.336485908017493784e-03 -6.236022818484343588e-04 1.921439674333669245e-03
2.328440947167109698e-03 -3.367089380844845437e-03 2.336485908017493784e-03 -6.236022818484343588e-04 1.921439674333669245e-03
2.328440947167109698e-03 -3.367089380844845437e-03 2.336485908017493784e-03 -6.236022818484343588e-04 1.921439674333669245e-03
2.328440947167109698e-03 -3.367089380844845437e-03 2.336485908017493784e-03 -6.236022818484343588e-04 1.921439674333669245e-03
2.328440947167109698e-03 -3.367089380844845437e-03 2.336485908017493784e-03 -6.236022818484343588e-04 1.921439674333669245e-03
2.328440947167109698e-03 -3.367089380844845437e-03 2.336485908017493784e-03 -6.236022818484343588e-04 1.921439674333669245e-03
2.328440947167109698e-03 -3.367089380844845437e-03 2.336485908017493784e-03 -6.236022818484343588e-04 1.921439674333669245e-03
2.328440947167109698e-03 -3.367089380844845437e-03 2.336485908017493784e-03 -6.236022818484343588e-04 1.921439674333669245e-03
2.328440947167109698e-03 -3.367089380844845437e-03 2.336485908017493784e-03 -6.236022818484343588e-04 1.921439674333669245e-03
2.328440947167109698e-03 -3.367089380844845437e-03 2.336485908017493784e-03 -6.236022818484343588e-04 1.921439674333669245e-03
2.328440947167109698e-03 -3.367089380844845437e-03 2.336485908017493784e-03 -6.236022818484343588e-04 1.921439674333669245e-03
2.328440947167109698e-03 -3.367089380844845437e-03 2.336485908017493784e-03 -6.236022818484343588e-04 1.921439674333669245e-03
2.328440947167109698e-03 -3.367089380844845437e-03 2.336485908017493784e-03 -6.236022818484343588e-04 1.921439674333669245e-03
2.328440947167109698e-03 -3.367089380844845437e-03 2.336485908017493784e-03 -6.236022818484343588e-04 1.921439674333669245e-03
2.328440947167109698e-03 -3.367089380844845437e-03 2.336485908017493784e-03 -6.236022818484343588e-04 1.921439674333669245e-03
2.328440947167109698e-03 -3.367089380844845437e-03 2.336485908017493784e-03 -6.236022818484343588e-04 1.921439674333669245e-03
2.328440947167109698e-03 -3.367089380844845437e-03 2.336485908017493784e-03 -6.236022818484343588e-04 1.921439674333669245e-03
2.328440947167109698e-03 -3.367089380844845437e-03 2.336485908017493784e-03 -6.236022818484343588e-04 1.921439674333669245e-03
2.328440947167109698e-03 -3.367089380844845437e-03 2.336485908017493784e-03 -6.236022818484343588e-04 1.921439674333669245e-03
2.328440947167109698e-03 -3.367089380844845437e-03 2.336485908017493784e-03 -6.236022818484343588e-04 1.921439674333669245e-03
2.328440947167109698e-03 -3.367089380844845437e-03 2.336485908017493784e-03 -6.236022818484343588e-04 1.921439674333669245e-03
2.328440947167109698e-03 -3.367089380844845437e-03 2.336485908017493784e-03 -6.236022818484343588e-04 1.921439674333669245e-03
2.328440947167109698e-03 -3.367089380844845437e-03 2.336485908017493784e-03 -6.236022818484343588e-04 1.921439674333669245e-03
2.328440947167109698e-03 -3.367089380844845437e-03 2.336485908017493784e-03 -6.236022818484343588e-04 1.921439674333669245e-03
2.328440947167109698e-03 -3.367089380844845437e-03 2.336485908017493784e-03 -6.236022818484343588e-04 1.921439674333669245e-03
2.328440947167109698e-03 -3.367089380844845437e-03 2.336485908017493784e-03 -6.236022818484343588e-04 1.921439674333669245e-03
2.328440947167109698e-03 -3.367089380844845437e-03 2.336485908017493784e-03 -6.236022818484343588e-04 1.921439674333669245e-03
2.328440947167109698e-03 -3.367089380844845437e-03 2.336485908017493784e-03 -6.236022818484343588e-04 1.921439674333669245e-03
2.328440947167109698e-03 -3.367089380844845437e-03 2.336485908017493784e-03 -6.236022818484343588e-04 1.921439674333669245e-03
2.328440947167109698e-03 -3.367089380844845437e-03 2.336485908017493784e-03 -6.236022818484343588e-04 1.921439674333669245e-03
2.328440947167109698e-03 -3.367089380844845437e-03 2.336485908017493784e-03 -6.236022818484343588e-04 1.921439674333669245e-03
2.328440947167109698e-03 -3.367089380844845437e-03 2.336485908017493784e-03 -6.236022818484343588e-04 1.921439674333669245e-03
2.328440947167109698e-03 -3.367089380844845437e-03 2.336485908017493784e-03 -6.236022818484343588e-04 1.921439674333669245e-03
2.328440947167109698e-03 -3.367089380844845437e-03 2.336485908017493784e-03 -6.236022818484343588e-04 1.921439674333669245e-03
2.328440947167109698e-03 -3.367089380844845437e-03 2.336485908017493784e-03 -6.236022818484343588e-04 1.921439674333669245e-03
2.328440947167109698e-03 -3.367089380844845437e-03 2.336485908017493784e-03 -6.236022818484343588e-04 1.921439674333669245e-03
2.328440947167109698e-03 -3.367089380844845437e-03 2.336485908017493784e-03 -6.236022818484343588e-04 1.921439674333669245e-03
2.328440947167109698e-03 -3.367089380844845437e-03 2.336485908017493784e-03 -6.236022818484343588e-04 1.921439674333669245e-03
2.328440947167109698e-03 -3.367089380844845437e-03 2.336485908017493784e-03 -6.236022818484343588e-04 1.921439674333669245e-03
2.328440947167109698e-03 -3.367089380844845437e-03 2.336485908017493784e-03 -6.236022818484343588e-04 1.921439674333669245e-03
2.328440947167109698e-03 -3.367089380844845437e-03 2.336485908017493784e-03 -6.236022818484343588e-04 1.921439674333669245e-03
2.328440947167109698e-03 -3.367089380844845437e-03 2.336485908017493784e-03 -6.236022818484343588e-04 1.921439674333669245e-03
2.328440947167109698e-03 -3.367089380844845437e-03 2.336485908017493784e-03 -6.236022818484343588e-04 1.921439674333669245e-03
2.328440947167109698e-03 -3.367089380844845437e-03 2.336485908017493784e-03 -6.236022818484343588e-04 1.921439674333669245e-03
2.328440947167109698e-03 -3.367089380844845437e-03 2.336485908017493784e-03 -6.236022818484343588e-04 1.921439674333669245e-03
2.328440947167109698e-03 -3.367089380844845437e-03 2.336485908017493784e-03 -6.236022818484343588e-04 1.921439674333669245e-03
2.328440947167109698e-03 -3.367089380844845437e-03 2.336485908017493784e-03 -6.236022818484343588e-04 1.921439674333669245e-03
2.328440947167109698e-03 -3.367089380844845437e-03 2.336485908017493784e-03 -6.236022818484343588e-04 1.921439674333669245e-03
2.328440947167109698e-03 -3.367089380844845437e-03 2.336485908017493784e-03 -6.236022818484343588e-04 1.921439674333669245e-03
2.328440947167109698e-03 -3.367089380844845437e-03 2.336485908017493784e-03 -6.236022818484343588e-04 1.921439674333669245e-03
2.328440947167109698e-03 -3.367089380844845437e-03 2.336485908017493784e-03 -6.236022818484343588e-04 1.921439674333669245e-03
2.328440947167109698e-03 -3.367089380844845437e-03 2.336485908017493784e-03 -6.236022818484343588e-04 1.921439674333669245e-03
2.328440947167109698e-03 -3.367089380844845437e-03 2.336485908017493784e-03 -6.236022818484343588e-04 1.921439674333669245e-03
2.328440947167109698e-03 -3.367089380844845437e-03 2.336485908017493784e-03 -6.236022818484343588e-04 1.921439674333669245e-03
2.328440947167109698e-03 -3.367089380844845437e-03 2.336485908017493784e-03 -6.236022818484343588e-04 1.921439674333669245e-03
2.328440947167109698e-03 -3.367089380844845437e-03 2.336485908017493784e-03 -6.236022818484343588e-04 1.921439674333669245e-03
2.328440947167109698e-03 -3.367089380844845437e-03 2.336485908017493784e-03 -6.236022818484343588e-04 1.921439674333669245e-03
2.328440947167109698e-03 -3.367089380844845437e-03 2.336485908017493784e-03 -6.236022818484343588e-04 1.921439674333669245e-03
2.328440947167109698e-03 -3.367089380844845437e-03 2.336485908017493784e-03 -6.236022818484343588e-04 1.921439674333669245e-03
2.328440947167109698e-03 -3.367089380844845437e-03 2.336485908017493784e-03 -6.236022818484343588e-04 1.921439674333669245e-03
2.328440947167109698e-03 -3.367089380844845437e-03 2.336485908017493784e-03 -6.236022818484343588e-04 1.921439674333669245e-03
2.328440947167109698e-03 -3.367089380844845437e-03 2.336485908017493784e-03 -6.236022818484343588e-04 1.921439674333669245e-03
2.328440947167109698e-03 -3.367089380844845437e-03 2.336485908017493784e-03 -6.236022818484343588e-04 1.921439674333669245e-03
2.328440947167109698e-03 -3.367089380844845437e-03 2.336485908017493784e-03 -6.236022818484343588e-04 1.921439674333669245e-03
2.328440947167109698e-03 -3.367089380844845437e-03 2.336485908017493784e-03 -6.236022818484343588e-04 1.921439674333669245e-03
2.328440947167109698e-03 -3.367089380844845437e-03 2.336485908017493784e-03 -6.236022818484343588e-04 1.921439674333669245e-03
2.328440947167109698e-03 -3.367089380844845437e-03 2.336485908017493784e-03 -6.236022818484343588e-04 1.921439674333669245e-03
2.328440947167109698e-03 -3.367089380844845437e-03 2.336485908017493784e-03 -6.236022818484343588e-04 1.921439674333669245e-03
2.328440947167109698e-03 -3.367089380844845437e-03 2.336485908017493784e-03 -6.236022818484343588e-04 1.921439674333669245e-03
2.328440947167109698e-03 -3.367089380844845437e-03 2.336485908017493784e-03 -6.236022818484343588e-04 1.921439674333669245e-03
2.328440947167109698e-03 -3.367089380844845437e-03 2.336485908017493784e-03 -6.236022818484343588e-04 1.921439674333669245e-03
2.328440947167109698e-03 -3.367089380844845437e-03 2.336485908017493784e-03 -6.236022818484343588e-04 1.921439674333669245e-03
2.328440947167109698e-03 -3.367089380844845437e-03 2.336485908017493784e-03 -6.236022818484343588e-04 1.921439674333669245e-03
2.328440947167109698e-03 -3.367089380844845437e-03 2.336485908017493784e-03 -6.236022818484343588e-04 1.921439674333669245e-03
2.328440947167109698e-03 -3.367089380844845437e-03 2.336485908017493784e-03 -6.236022818484343588e-04 1.921439674333669245e-03
2.328440947167109698e-03 -3.367089380844845437e-03 2.336485908017493784e-03 -6.236022818484343588e-04 1.921439674333669245e-03
2.328440947167109698e-03 -3.367089380844845437e-03 2.336485908017493784e-03 -6.236022818484343588e-04 1.921439674333669245e-03
2.328440947167109698e-03 -3.367089380844845437e-03 2.336485908017493784e-03 -6.236022818484343588e-04 1.921439674333669245e-03
2.328440947167109698e-03 -3.367089380844845437e-03 2.336485908017493784e-03 -6.236022818484343588e-04 1.921439674333669245e-03
2.328440947167109698e-03 -3.367089380844845437e-03 2.336485908017493784e-03 -6.236022818484343588e-04 1.921439674333669245e-03
2.328440947167109698e-03 -3.367089380844845437e-03 2.336485908017493784e-03 -6.236022818484343588e-04 1.921439674333669245e-03
2.328440947167109698e-03 -3.367089380844845437e-03 2.336485908017493784e-03 -6.236022818484343588e-04 1.921439674333669245e-03
2.328440947167109698e-03 -3.367089380844845437e-03 2.336485908017493784e-03 -6.236022818484343588e-04 1.921439674333669245e-03
2.328440947167109698e-03 -3.367089380844845437e-03 2.336485908017493784e-03 -6.236022818484343588e-04 1.921439674333669245e-03
2.328440947167109698e-03 -3.367089380844845437e-03 2.336485908017493784e-03 -6.236022818484343588e-04 1.921439674333669245e-03
2.328440947167109698e-03 -3.367089380844845437e-03 2.336485908017493784e-03 -6.236022818484343588e-04 1.921439674333669245e-03
2.328440947167109698e-03 -3.367089380844845437e-03 2.336485908017493784e-03 -6.236022818484343588e-04 1.921439674333669245e-03
2.328440947167109698e-03 -3.367089380844845437e-03 2.336485908017493784e-03 -6.236022818484343588e-04 1.921439674333669245e-03
2.328440947167109698e-03 -3.367089380844845437e-03 2.336485908017493784e-03 -6.236022818484343588e-04 1.921439674333669245e-03
2.328440947167109698e-03 -3.367089380844845437e-03 2.336485908017493784e-03 -6.236022818484343588e-04 1.921439674333669245e-03
2.328440947167109698e-03 -3.367089380844845437e-03 2.336485908017493784e-03 -6.236022818484343588e-04 1.921439674333669245e-03
2.328440947167109698e-03 -3.367089380844845437e-03 2.336485908017493784e-03 -6.236022818484343588e-04 1.921439674333669245e-03
2.328440947167109698e-03 -3.367089380844845437e-03 2.336485908017493784e-03 -6.236022818484343588e-04 1.921439674333669245e-03
2.328440947167109698e-03 -3.367089380844845437e-03 2.336485908017493784e-03 -6.236022818484343588e-04 1.921439674333669245e-03
2.328440947167109698e-03 -3.367089380844845437e-03 2.336485908017493784e-03 -6.236022818484343588e-04 1.921439674333669245e-03
2.328440947167109698e-03 -3.367089380844845437e-03 2.336485908017493784e-03 -6.236022818484343588e-04 1.921439674333669245e-03
2.328440947167109698e-03 -3.367089380844845437e-03 2.336485908017493784e-03 -6.236022818484343588e-04 1.921439674333669245e-03
2.328440947167109698e-03 -3.367089380844845437e-03 2.336485908017493784e-03 -6.236022818484343588e-04 1.921439674333669245e-03
2.328440947167109698e-03 -3.367089380844845437e-03 2.336485908017493784e-03 -6.236022818484343588e-04 1.921439674333669245e-03
2.328440947167109698e-03 -3.367089380844845437e-03 2.336485908017493784e-03 -6.236022818484343588e-04 1.921439674333669245e-03
2.328440947167109698e-03 -3.367089380844845437e-03 2.336485908017493784e-03 -6.236022818484343588e-04 1.921439674333669245e-03
2.328440947167109698e-03 -3.367089380844845437e-03 2.336485908017493784e-03 -6.236022818484343588e-04 1.921439674333669245e-03
2.328440947167109698e-03 -3.367089380844845437e-03 2.336485908017493784e-03 -6.236022818484343588e-04 1.921439674333669245e-03
2.328440947167109698e-03 -3.367089380844845437e-03 2.336485908017493784e-03 -6.236022818484343588e-04 1.921439674333669245e-03
-6.244764626899268478e-03 1.352847019916225690e-02 1.323716509796213359e-02 -5.771363373787607998e-02 7.823450432624667883e-02
1.587007673515472561e-02 6.507501642772695050e-03 2.652818948263302445e-03 -2.187804594359477051e-02 4.690844324068166316e-02
4.001552661793539301e-02 -5.871261788342962973e-03 -6.182906385220121592e-03 2.630523793959582690e-02 1.656120482948608696e-03
4.896800198184791952e-02 -1.556330029416130856e-02 -9.405248732946347445e-03 5.313603249851439614e-02 -2.913657957105897367e-02
3.770494493801379576e-02 -1.982189070804452058e-02 -8.587330055888742208e-03 5.088550827349536121e-02 -4.158978413033764809e-02
9.758280371897853911e-03 -1.867447933727817144e-02 -5.807434383314102888e-03 2.494641345401760191e-02 -3.967004681180696934e-02
-2.696405404276447371e-02 -1.349416157609084621e-02 -2.397142801783047616e-03 -1.403569757712830324e-02 -2.881966087443288416e-02
-6.347316261962987483e-02 -6.115898082498461008e-03 1.035717636113986373e-03 -5.476094197183556389e-02 -1.379240115056745708e-02
-9.181095000531058758e-02 1.702848532659118064e-03 4.294883474358357489e-03 -8.769951982685597613e-02 1.886301732156425714e-03
-1.061268153716810048e-01 8.573856010116287507e-03 7.332255794608499855e-03 -1.061058736795530422e-01 1.588517005438916385e-02
-1.030003837367985398e-01 1.359156659782456700e-02 1.010364646208472550e-02 -1.061679022113821702e-01 2.686273150902707130e-02
-8.128695761843118817e-02 1.632728681761363987e-02 1.252147502964362502e-02 -8.667480789517867379e-02 3.423661206034012139e-02
-4.170790705393301323e-02 1.675372475983749609e-02 1.446325713914120570e-02 -4.846318967793195043e-02 3.797226451570168138e-02
1.365581922436831519e-02 1.513820717264025006e-02 1.580186477804090828e-02 6.192793160153087229e-03 3.840309786028228700e-02
8.186560643662232906e-02 1.193138227426970843e-02 1.643639941175933927e-02 7.414988651180465240e-02 3.608350160357076675e-02
1.595651290554087609e-01 7.667918904189718887e-03 1.631358220038237050e-02 1.518733652756054653e-01 3.167326487891841680e-02
2.433322719662101008e-01 2.887534848923678510e-03 1.543697927991161123e-02 2.358059275993582560e-01 2.585085849568713456e-02
3.299374538983101957e-01 -1.921165618114173412e-03 1.386547494621481746e-02 3.226293705720308935e-01 1.925239260890521109e-02
4.165150123153580353e-01 -6.355311890729353763e-03 1.170412095234496519e-02 4.094312605666345917e-01 1.243256074667442590e-02
5.006606104871025309e-01 -1.011417132940550800e-02 9.090756524528842419e-03 4.937936127753346227e-01 5.843582839588634670e-03
5.804699544532923028e-01 -1.300149720373156015e-02 6.181303069752175361e-03 5.738216283152723918e-01 -1.718680723570287228e-04
6.545339607182540931e-01 -1.491800336953019723e-02 3.135865059448406100e-03 6.481293613542220555e-01 -5.377538953325711191e-03
7.219039737319690175e-01 -1.584769998044066597e-02 1.069719073711894453e-04 7.157968716037430568e-01 -9.633625973947346210e-03
7.820384356746217236e-01 -1.584114678735204507e-02 -2.769379221717827022e-03 7.763106778947985731e-01 -1.288276823470368981e-02
8.347400420389021747e-01 -1.499794487062899861e-02 -5.379732421715743840e-03 8.294965956520172767e-01 -1.513423098367638886e-02
8.800901594659080729e-01 -1.345009189208212774e-02 -7.636431844730395824e-03 8.754515665787039325e-01 -1.644793090235907584e-02
9.183852946807746775e-01 -1.134722834285639692e-02 -9.478531399508938193e-03 9.144789851015957538e-01 -1.691945019410923123e-02
9.500787481665611267e-01 -8.844322224831557833e-03 -1.087084931350545958e-02 9.470303306588903069e-01 -1.666675409069284797e-02
9.757292724170838483e-01 -6.091978541007847525e-03 -1.180167507118312642e-02 9.736546054828068009e-01 -1.581898672156967223e-02
9.959575612738262862e-01 -3.229306823413935490e-03 -1.227960033429553732e-02 9.949561152552632848e-01 -1.450746119371615350e-02
1.011410676081140991e+00 -3.791164308495353907e-04 -1.232987979892641306e-02 1.011560459850443294e+00 -1.285878007183782756e-02
1.022734027937985957e+00 2.354882237341371365e-03 -1.199065058608539402e-02 1.024088162386760814e+00 -1.098990289028733969e-02
1.030550228308129590e+00 4.889230682238121517e-03 -1.130925991310505196e-02 1.033135110386865563e+00 -9.004911364172585309e-03
1.035443955086520873e+00 7.160589830164099112e-03 -1.033887688390677795e-02 1.039258859456822393e+00 -6.993191433139145374e-03
1.037951917474856600e+00 9.124658385189832188e-03 -9.135501728451345116e-03 1.042969826101398212e+00 -5.028752057114616036e-03
1.038557011648663320e+00 1.075443893023475539e-02 -7.755432925478089601e-03 1.044726432914103498e+00 -3.170415249769575894e-03
1.037685816176235676e+00 1.203810351944412105e-02 -6.253210631257388741e-03 1.044933349548955448e+00 -1.462640560930594802e-03
1.035708657822397072e+00 1.297666277787357103e-02 -4.680027072026859969e-03 1.043942072277786792e+00 6.322118861135095358e-05
1.032941580029728357e+00 1.358159678238735069e-02 -3.082569623074959964e-03 1.042053194532854832e+00 1.387412601616233587e-03
1.029649645686731674e+00 1.387256650559720583e-02 -1.502253326179925352e-03 1.039519829506389215e+00 2.500129397958517075e-03
1.026051106950035319e+00 1.387528733357612509e-02 2.521256101317703724e-05 1.036551747849443927e+00 3.399858949705958366e-03
1.022322067110508215e+00 1.361961795373645145e-02 1.469977054512128234e-03 1.033319887290417682e+00 4.091774768312461674e-03
1.018601341318571940e+00 1.313789340019866358e-02 2.807975019095465541e-03 1.029960970343381632e+00 4.586239301715977490e-03
1.014995294775872026e+00 1.246351248664723244e-02 4.020679836685303599e-03 1.026582036531181075e+00 4.897450533462688327e-03
1.011582499500946142e+00 1.162977610692905728e-02 5.094727828691247851e-03 1.023264752953764400e+00 5.042250399128533900e-03
1.008418097073445097e+00 1.066896329029987101e-02 6.021454275469295681e-03 1.020069412395969266e+00 5.039102194132283330e-03
1.005537799588637426e+00 9.611624840545118786e-03 6.796376292186323553e-03 1.017038566013070522e+00 4.907234673737548292e-03
1.002961489619337954e+00 8.486071039442322217e-03 7.418649664032272995e-03 1.014200265388353728e+00 4.665944958105683327e-03
1.000696406059432775e+00 7.318028046938707121e-03 7.890523680543992668e-03 1.011570910395676037e+00 4.334047320298850536e-03
9.987399198726052418e-01 6.130437121100840159e-03 8.216810565500054508e-03 1.009157714081084123e+00 3.929453479941003025e-03
9.970819178852252662e-01 4.943372054185601883e-03 8.404383697779849172e-03 1.006960805692870053e+00 3.468867900664918125e-03
9.957068194053135812e-01 3.774051880100159906e-03 8.461712372081819922e-03 1.004975002022547415e+00 2.967581604025326669e-03
9.945952582202153280e-01 2.636927631101571023e-03 8.398440593737177551e-03 1.003191277088262723e+00 2.439349293126724660e-03
9.937254628748632967e-01 1.543825115732033737e-03 8.225011777540203184e-03 1.001597965590917738e+00 1.896334128105081618e-03
9.930743712175171822e-01 5.041270069341408089e-04 7.952340929477941245e-03 1.000181732006240054e+00 1.349107085843570530e-03
9.926185119402362034e-01 -4.750185999000677839e-04 7.591534020320978016e-03 9.989283383329166099e-01 8.066889567999169230e-04
9.923346871146350168e-01 -1.388475107887643389e-03 7.153651677072048187e-03 9.978232398952968651e-01 2.766237739706411958e-04
9.922004849358927459e-01 -2.232888391517917626e-03 6.649515373283065856e-03 9.968520370057376567e-01 -2.349251299165189266e-04
9.921946506146923639e-01 -3.006459641255787574e-03 6.089552123739849776e-03 9.960008063189889072e-01 -7.230632763821631670e-04
9.922973403517971747e-01 -3.708725251271971501e-03 5.483674118295311928e-03 9.952563345887028845e-01 -1.184045468107797205e-03
9.924902795173693448e-01 -4.340347821198520251e-03 4.841189533181022853e-03 9.946062729140976444e-01 -1.615151690202765167e-03
9.927568455750588328e-01 -4.902921722532482818e-03 4.170740416157059371e-03 9.940392280695959926e-01 -2.014563870034180582e-03
9.930820896333898418e-01 -5.398794217398972251e-03 3.480263883830048144e-03 9.935448051546700299e-01 -2.381245853030122817e-03
9.934527136574615724e-01 -5.830903877722448669e-03 2.776973276922944933e-03 9.931136123850592412e-01 -2.714829373871907592e-03
9.938570121739758179e-01 -6.202636333910049871e-03 2.067355577310081571e-03 9.927372383153851843e-01 -3.015506925294175744e-03
9.942847903075744398e-01 -6.517697149320156313e-03 1.357182540232315660e-03 9.924082091456511989e-01 -3.283933518105186522e-03
9.947272646240890026e-01 -6.780001309380168095e-03 6.515321438200771809e-04 9.921199325508496258e-01 -3.521137070492841303e-03
9.951769544059061445e-01 -6.993578559558955021e-03 -4.518120840657502413e-05 9.918666326811944600e-01 -3.728438081452623010e-03
9.956275671065668575e-01 -7.162493327996344306e-03 -7.291709262062795460e-04 9.916432812697166810e-01 -3.907378501025959849e-03
9.960738831723574549e-01 -7.290778235983452760e-03 -1.397237690980546176e-03 9.914455268390156562e-01 -4.059659666381776333e-03
9.965116428284090944e-01 -7.382379741102340631e-03 -2.046726338448934257e-03 9.912696248338761507e-01 -4.187088095932267606e-03
9.969374367428827100e-01 -7.441114988978370093e-03 -2.675481198821216822e-03 9.911123703659541206e-01 -4.291529869078658521e-03
9.973486020971904509e-01 -7.470638094673631713e-03 -3.281801204138901085e-03 9.909710344181803521e-01 -4.374871656182222068e-03
9.977431263978360221e-01 -7.474415217075147666e-03 -3.864395388518460095e-03 9.908433046930440469e-01 -4.438989009940996766e-03
9.981195574146113358e-01 -7.455706912878667936e-03 -4.422339654411189258e-03 9.907272308573737973e-01 -4.485720011871308088e-03
9.984769221700844355e-01 -7.417556751533993520e-03 -4.955035066814161837e-03 9.906211751695082057e-01 -4.516844870522618294e-03
9.988146523246541619e-01 -7.362785321674891748e-03 -5.462168315716553479e-03 9.905237679704441689e-01 -4.534069346846081316e-03
9.991325183000299148e-01 -7.293988850506138988e-03 -5.943674928857944906e-03 9.904338679425563896e-01 -4.539013476460240781e-03
9.994305699801770970e-01 -7.213541013697977178e-03 -6.399704274372197688e-03 9.903505270194727927e-01 -4.533202358288690448e-03
9.997090848337393254e-01 -7.123598221369320527e-03 -6.830588121374603361e-03 9.902729597397410544e-01 -4.518061279668472707e-03
9.999685220464016311e-01 -7.026106877674465068e-03 -7.236811150505673140e-03 9.902005164822185179e-01 -4.494912602240219712e-03
1.000209483041544445e+00 -6.922812512129894458e-03 -7.618984644068405032e-03 9.901326604849600699e-01 -4.464974626898765564e-03
1.000432677232311107e+00 -6.815270115112070926e-03 -7.977822300745174289e-03 9.900689477599371457e-01 -4.429362976225093007e-03
1.000638892757706344e+00 -6.704855482894345187e-03 -8.314119077112991363e-03 9.900090107403229922e-01 -4.389092558994889259e-03
1.000828971751616336e+00 -6.592777068362920545e-03 -8.628731920907739550e-03 9.899525435048417421e-01 -4.345080742496065795e-03
1.001003789606329519e+00 -6.480088035459630191e-03 -8.922563196392729878e-03 9.898992901780729881e-01 -4.298151790862902999e-03
1.001164237401098944e+00 -6.367698397298227064e-03 -9.196545775921549648e-03 9.898490349241910735e-01 -4.249041754519566894e-03
1.001311208092374727e+00 -6.256386981476680376e-03 -9.451630394323728979e-03 9.898015936032606987e-01 -4.198402908514253795e-03
1.001445584763132501e+00 -6.146813140730955638e-03 -9.688774720416404307e-03 9.897568070155102760e-01 -4.146810140809975564e-03
1.001568231578858104e+00 -6.039527985194581561e-03 -9.908933752740267664e-03 9.897145357354020234e-01 -4.094765929039567709e-03
1.001679986577073578e+00 -5.934985008934745565e-03 -1.011305220890790224e-02 9.896746552931290353e-01 -4.042705972096882761e-03
1.001781656392267905e+00 -5.833550456372904591e-03 -1.030205780261894688e-02 9.896370529422711115e-01 -3.991004879935644567e-03
1.001874012130429037e+00 -5.735512620958616026e-03 -1.047685585945146158e-02 9.896016248130763415e-01 -3.939981193980202079e-03
1.001957786902494263e+00 -5.641090991048258729e-03 -1.063832511135842651e-02 9.895682738515461097e-01 -3.889903120580129325e-03
1.002033673859841656e+00 -5.550444335312931798e-03 -1.078731418965617195e-02 9.895369081441458547e-01 -3.840992852929048240e-03
1.002102325634041335e+00 -5.463678460728260688e-03 -1.092463918757857755e-02 9.895074397136340849e-01 -3.793431780650280416e-03
1.002164354009437375e+00 -5.380853088354342617e-03 -1.105108160845702514e-02 9.894797837805526797e-01 -3.747364506125450134e-03
1.002220330345153343e+00 -5.301988263454404660e-03 -1.116738727432675660e-02 9.894538579083018703e-01 -3.702903151861391962e-03
1.002270786586450413e+00 -5.227070179898873903e-03 -1.127426567109068856e-02 9.894295818776299711e-01 -3.660131231299601495e-03
1.002316216232429724e+00 -5.156056378837092780e-03 -1.137238950468599796e-02 9.894068772864557104e-01 -3.619106952100992203e-03
1.030737586239411030e+00 2.880282777005049866e-02 3.014222400088328868e-02 1.019988023148471257e+00 6.969461488188244402e-02
1.011594568844884634e+00 -6.602881432627327740e-03 9.010418201796710491e-03 9.989022965564799961e-01 1.509980906848795712e-02
9.865615054586669430e-01 -3.197742928568914067e-02 -1.054676063358783722e-02 9.749483458617760334e-01 -3.091103036422282457e-02
9.740783458910300396e-01 -3.316221394561580382e-02 -1.503044261335162446e-02 9.678967967447533738e-01 -4.201110749272629619e-02
9.789088903780793771e-01 -1.810319811738736462e-02 -8.407728113525081426e-03 9.805871022526844172e-01 -2.818913818919099867e-02
9.981950492438045330e-01 1.854231903053005226e-03 2.026568392466288060e-03 1.007397751462121960e+00 -5.321901990100741386e-03
1.025474921574641485e+00 1.853727692832762841e-02 1.068602709710830823e-02 1.039673148618021514e+00 1.502507696568500251e-02
1.053329490794567391e+00 2.806787608460581396e-02 1.473319308570353314e-02 1.068883944899425842e+00 2.724661504907999188e-02
1.075019243966380600e+00 2.994119854156451765e-02 1.361159647785825655e-02 1.088224009214172838e+00 3.034802968613803387e-02
1.085364793761982583e+00 2.565347252675564960e-02 8.200371441489551216e-03 1.093199072593051824e+00 2.601956507714930922e-02
1.081081416865345091e+00 1.752352213043195661e-02 4.761419404530897737e-05 1.081613612390356138e+00 1.703894080128520727e-02
1.060746190138161182e+00 7.890366223364253528e-03 -9.179138578474521637e-03 1.053238000264173024e+00 6.219417409738525748e-03
1.024544179534132127e+00 -1.331788795141619630e-03 -1.802323090669233352e-02 1.009341677756310673e+00 -4.152518027694895864e-03
9.739064118039095774e-01 -8.828856129184714518e-03 -2.539614294073544443e-02 9.522073980133427540e-01 -1.252598533756099641e-02
9.111200909537728876e-01 -1.388797999607049860e-02 -3.061619708751095459e-02 8.846916833081195364e-01 -1.807576946157496423e-02
8.389633801198215224e-01 -1.630355462293664459e-02 -3.337582773383473977e-02 8.098628624993580161e-01 -2.057886478723958135e-02
7.603944656802923419e-01 -1.624474901291250717e-02 -3.367269031878095120e-02 7.307262770973466104e-01 -2.024925081059336662e-02
6.783078096923418343e-01 -1.412046100631414447e-02 -3.172850167175056413e-02 6.500331291354086716e-01 -1.757428213022649288e-02
5.953589563505374826e-01 -1.046151514310622588e-02 -2.791030007938388735e-02 5.701623712884611450e-01 -1.317523024044930935e-02
5.138520822874852456e-01 -5.828655950608663261e-03 -2.266207167122047395e-02 4.930620167870074511e-01 -7.700662128627300262e-03
4.356806491196039133e-01 -7.477430062863277271e-04 -1.645011528307804838e-02 4.202357900812785374e-01 -1.752999276504851878e-03
3.623100700206123292e-01 4.330478705014684238e-03 -9.722632414195686579e-03 3.527620982385997195e-01 4.155818067374639213e-03
2.947914361648145132e-01 9.050534290508949198e-03 -2.882374530599918216e-03 2.913341331041010562e-01 9.625462771509774029e-03
2.337964196995017119e-01 1.315729676025512163e-02 3.729634925548452884e-03 2.363120323316252325e-01 1.437131899001542479e-02
3.371678977055125870e-01 2.496903645078418776e-01 4.250941483769565821e-02 2.863406644701171899e-01 3.430270124954404309e-01
3.011228365212446079e-01 3.843723075606249040e-01 1.373075280280318111e-01 2.970253164567111526e-01 5.257773555640596896e-01
2.328194037254434079e-01 4.563060652108106297e-01 2.222776524577056989e-01 2.796755725048569730e-01 6.317275487381266430e-01
1.717730322634452023e-01 4.891784953088063048e-01 2.704329127373057418e-01 2.461079769345815293e-01 6.852764632785692811e-01
1.275510706254863180e-01 4.973540272640093463e-01 2.784035312215564772e-01 2.059143172464246163e-01 6.973943117773160338e-01
9.832085324160289019e-02 4.896700769186281832e-01 2.549337338641635142e-01 1.657787406402349006e-01 6.771459232986671850e-01
7.929871797387022525e-02 4.717080650207208237e-01 2.132055416077491827e-01 1.297113205037021544e-01 6.345010040677152574e-01
6.611085065378574654e-02 4.471171132372546708e-01 1.662812634313013405e-01 9.961844670215214137e-02 5.798907806311035529e-01
5.575913956272415817e-02 4.183748092000314500e-01 1.247933974445913918e-01 7.592651588856824674e-02 5.230008303333306685e-01
4.658274954999797046e-02 3.872238434614700964e-01 9.610694574803346768e-02 5.813274153115344234e-02 4.717807971755973995e-01
3.789303303346969187e-02 3.549257696067797951e-01 8.435530625865794718e-02 4.523878605687059462e-02 4.319353228056570515e-01
2.958211914665298536e-02 3.224124332518840674e-01 9.092727709503378719e-02 3.606364190090971533e-02 4.068581875908421353e-01
2.181534446572186425e-02 2.903798037896194728e-01 1.151293157527106814e-01 2.945056491626019124e-02 3.978738990263082087e-01
1.482880458934232593e-02 2.593486797268269584e-01 1.548574281696346588e-01 2.438932892073353287e-02 4.046455835341475904e-01
8.817123874905519187e-03 2.297056544794031652e-01 2.071901926683494821e-01 2.007545459491666406e-02 4.256375163531629369e-01
3.886192986101377755e-03 2.017318100133707048e-01 2.688650262789451517e-01 1.592560970311751589e-02 4.585574194934451953e-01
4.673755756812170148e-05 1.756234761869563954e-01 3.366307356482138857e-01 1.156486330728512257e-02 5.007360860472545028e-01
-2.770200851955451071e-03 1.515077199255756568e-01 4.074865779839456081e-01 6.797844678658293560e-03 5.494262522697681561e-01
-4.688954977609682828e-03 1.294542884115799097e-01 4.788261359062744305e-01 1.572568136907648295e-03 6.020189011760521680e-01
-5.864169877895619720e-03 1.094851646794268163e-01 5.485067158006131649e-01 -4.057071773786447011e-03 6.561847822595154867e-01
-6.459311400249134749e-03 9.158251810367801227e-02 6.148641025283723138e-01 -9.966316632926464081e-03 7.099536258465377614e-01
-6.630516523728147149e-03 7.569556985617964529e-02 6.766899684589589015e-01 -1.598990648199105635e-02 7.617449281970039010e-01
-6.515983695862814784e-03 6.174669984648062382e-02 7.331860451522516087e-01 -2.194681244509411044e-02 8.103635736770229414e-01
-6.230246362974867225e-03 4.963698531173577067e-02 7.839059528851066716e-01 -2.765917990473099053e-02 8.549718716967618093e-01
-5.862302808964159340e-03 3.925126497961173300e-02 8.286926604996551760e-01 -3.296584196868934669e-02 8.950474645826034248e-01
-5.476507089042570442e-03 3.046276234454126097e-02 8.676170786857255735e-01 -3.773106039261620026e-02 9.303343942447099835e-01
-5.115224943438079208e-03 2.313726738066179678e-02 9.009213068638928235e-01 -4.184929093753453344e-02 9.607926401222357526e-01
-4.802436902537010610e-03 1.713686147741100285e-02 9.289685332623776048e-01 -4.524679777023266070e-02 9.865497555438196287e-01
-4.547668264422100037e-03 1.232316901769081596e-02 9.522004753816872835e-01 -4.788090017791546416e-02 1.007856876283767633e+00
-4.349815222667530179e-03 8.560126230804598890e-03 9.711024723656009883e-01 -4.973755039827665314e-02 1.025050333701074123e+00
-4.200591829430777580e-03 5.716269226468284614e-03 9.861758323168032803e-01 -5.082783824400394224e-02 1.038519347828696482e+00
-4.087452638486865908e-03 3.666555208837962709e-03 9.979167361379950307e-01 -5.118390729148813989e-02 1.048679745959816501e+00
-3.995936029241420329e-03 2.293742942129028961e-03 1.006800844952522311e+00 -5.085466212221945170e-02 1.055953313989448361e+00
-3.911438172508496791e-03 1.489367294198018499e-03 1.013272712167236023e+00 -4.990154878760222346e-02 1.060752189965569414e+00
-3.820468962658196688e-03 1.154350507931667380e-03 1.017739123846695293e+00 -4.839460817311191931e-02 1.063467613523243926e+00
-3.711461300554219633e-03 1.199296495542512275e-03 1.020565558450471144e+00 -4.640893168834736571e-02 1.064462325259228237e+00
-3.575215356249827892e-03 1.544516488138469867e-03 1.022075046414101962e+00 -4.402159107303305063e-02 1.064065938597195782e+00
-3.405058872886002064e-03 2.119833885444677435e-03 1.022548812681634445e+00 -4.130907325816224329e-02 1.062572660943260416e+00
-3.196796918928157538e-03 2.864213749489863403e-03 1.022228184730920475e+00 -3.834521598037099466e-02 1.060240817489102483e+00
-2.948516797914635390e-03 3.725259728525998071e-03 1.021317345010174904e+00 -3.519961855818110052e-02 1.057293706471682526e+00
-2.660301848663948476e-03 4.658615993321291171e-03 1.019986593077192083e+00 -3.193648667183879297e-02 1.053921393846394494e+00
-2.333897173230070621e-03 5.627307449685758911e-03 1.018375858642684761e+00 -2.861386056974879466e-02 1.050283129457966425e+00
-1.972361060325056314e-03 6.601047129151993431e-03 1.016598270522081293e+00 -2.528317313772276975e-02 1.046510129701346159e+00
-1.579724790644831955e-03 7.555533395134261809e-03 1.014743641455424950e+00 -2.198908280843170360e-02 1.042708532782853581e+00
-1.160678308224305511e-03 8.471756902508786879e-03 1.012881770169769879e+00 -1.876952918428287376e-02 1.038962377846473828e+00
-7.202913038781844079e-04 9.335331425972981378e-03 1.011065499558753800e+00 -1.565596257205470465e-02 1.035336502216523513e+00
-2.637747602420859039e-04 1.013585973669250961e-02 1.009333493835583795e+00 -1.267370411915180739e-02 1.031879282905720174e+00
2.037144513451494277e-04 1.086634237617545296e-02 1.007712719991104677e+00 -9.842398318141931668e-03 1.028625175109482370e+00
6.772288907086476684e-04 1.152263418953225482e-02 1.006220632523763925e+00 -7.176524803071515635e-03 1.025597020387067460e+00
1.152146389358676970e-03 1.210295130840677302e-02 1.004867072115303017e+00 -4.685943131335079670e-03 1.022808112873462960e+00
1.624252225155942142e-03 1.260742925114755053e-02 1.003655894695839379e+00 -2.376447693677619100e-03 1.020264023827621713e+00
2.089791472826618701e-03 1.303773179461131804e-02 1.002586352697107941e+00 -2.503157975297654048e-04 1.017964191778446548e+00
2.545495925005525351e-03 1.339670820561877917e-02 1.001654252570006065e+00 1.693164438620442525e-03 1.015903292267466895e+00
2.988590837048832327e-03 1.368809697487449739e-02 1.000852912686241325e+00 3.457196573435794562e-03 1.014072403879254125e+00
3.416785461013205349e-03 1.391627202792733442e-02 1.000173946020368021e+00 5.047014397860039026e-03 1.012459989040507935e+00
3.828251210507005453e-03 1.408602867741137743e-02 9.996078912081429735e-01 6.469461755841621198e-03 1.011052709334762767e+00
4.221591188979800791e-03 1.420240514744364191e-02 9.991447130523738451e-01 7.732615156783140264e-03 1.009836094206548296e+00
4.595803642587270588e-03 1.427053593761229422e-02 9.987741925651789643e-01 8.845449550790362991e-03 1.008795082554570399e+00
4.950241920596454293e-03 1.429553374509850983e-02 9.984862241617520340e-01 9.817546968406531960e-03 1.007914452857221477e+00
5.284573184326291084e-03 1.428239589222357608e-02 9.982710361655335873e-01 1.065884548188478220e-02 1.007179159685620107e+00
5.598736679530702531e-03 1.423593243634968530e-02 9.981193478815839626e-01 1.137942702007421758e-02 1.006574589948286302e+00
5.892903885978739709e-03 1.416071274979913142e-02 9.980224755636299960e-01 1.198933998784923460e-02 1.006086752182454802e+00
6.167439983983058482e-03 1.406102749206183944e-02 9.979723976139212027e-01 1.249845476377231535e-02 1.005702410300727934e+00
6.422868864319752902e-03 1.394086386608250905e-02 9.979617874560062774e-01 1.291634793597040698e-02 1.005409172154031694e+00
6.659840379143133759e-03 1.380389158839534502e-02 9.979840211817645468e-01 1.325221210026938934e-02 1.005195541001739912e+00
6.879101565573364496e-03 1.365345777776383329e-02 9.980331670813029632e-01 1.351478875221800990e-02 1.005050937630585395e+00
7.081470626872032881e-03 1.349258877053216565e-02 9.981039606864214875e-01 1.371232022938784212e-02 1.004965699772583321e+00
7.267814464285038412e-03 1.332399760758562479e-02 9.981917703844374046e-01 1.385251875581161585e-02 1.004931063653202727e+00
7.439029439410660416e-03 1.315009563586500008e-02 9.982925564108882099e-01 1.394254913975601085e-02 1.004939132268191315e+00
7.596024639497045428e-03 1.297300727856054436e-02 9.984028260223567486e-01 1.398902372966404073e-02 1.004982834259863012e+00
7.739708496956154704e-03 1.279458715180226136e-02 9.985195869812741876e-01 1.399800639046588913e-02 1.005055876157712191e+00
7.870976995036471635e-03 1.261643819998425897e-02 9.986403004077146761e-01 1.397502463805722073e-02 1.005152690893737599e+00
7.990705118572805077e-03 1.243993110983865336e-02 9.987628348098951392e-01 1.392508742901554797e-02 1.005268383494694717e+00
8.099739381577819586e-03 1.226622357717133127e-02 9.988854218536289409e-01 1.385270784157910384e-02 1.005398676978074946e+00
8.198892610380426049e-03 1.209627963726234157e-02 9.990066144528100267e-01 1.376192845964396838e-02 1.005539858146221377e+00
8.288939992780797184e-03 1.193088850959611591e-02 9.991252473773784004e-01 1.365634999274334405e-02 1.005688725839718245e+00
8.370616335014346987e-03 1.177068273864279035e-02 9.992404011136386544e-01 1.353916029438551050e-02 1.005842539845616557e+00
8.444614526524674147e-03 1.161615528144466225e-02 9.993513688095845282e-01 1.341316442267270759e-02 1.005998974127578549e+00
8.511584775988012552e-03 1.146767589489172678e-02 9.994576258977758698e-01 1.328081492101773620e-02 1.006156071598525159e+00
8.572134822316002101e-03 1.132550613510829862e-02 9.995588030942599289e-01 1.314424136398884002e-02 1.006312202676781453e+00
8.626830225693993270e-03 1.118981351282855030e-02 9.996546622860478237e-01 1.300527895909908693e-02 1.006466026999987662e+00
8.676195677253417671e-03 1.106068420449446421e-02 9.997450747905531898e-01 1.286549649739754386e-02 1.006616458165808581e+00
8.720716192328836769e-03 1.093813495572248939e-02 9.998300025399657898e-01 1.272622245778620709e-02 1.006762631179299206e+00
8.760839082242455333e-03 1.082212361507117748e-02 9.999094813319970854e-01 1.258857002721924800e-02 1.006903873902047053e+00
8.796975402219686657e-03 1.071255879105592612e-02 9.999836064234841615e-01 1.245346028736094013e-02 1.007039680320303887e+00
8.829502425214741379e-03 1.060930842686502729e-02 1.000052520204917528e+00 1.232164388602541294e-02 1.007169687101850286e+00
8.858765053446404636e-03 1.051220741101133171e-02 1.000116400929982774e+00 1.219372115519945510e-02 1.007293652146472596e+00
8.885078525054268539e-03 1.042106436580070294e-02 1.000175454028067179e+00 1.207016035914421082e-02 1.007411436527036130e+00
8.908730087568983436e-03 1.033566759178938810e-02 1.000229904202569742e+00 1.195131464919541031e-02 1.007522987230913714e+00
8.929981107939966023e-03 1.025579026281775441e-02 1.000279988824331667e+00 1.183743731780850794e-02 1.007628322797245346e+00
8.949068891524802893e-03 1.018119486252544448e-02 1.000325952532875817e+00 1.172869568290479947e-02 1.007727520554908551e+00
8.966208748461212963e-03 1.011163716975715943e-02 1.000368042834452353e+00 1.162518347700824961e-02 1.007820705228368752e+00
8.981595776276662946e-03 1.004686945270805154e-02 1.000406506376748439e+00 1.152693213953170925e-02 1.007908039449830540e+00
8.995406344183720648e-03 9.986643399315653369e-03 1.000441586045781150e+00 1.143392064841464162e-02 1.007989715173607692e+00
9.007799941173288971e-03 9.930712292771204375e-03 1.000473518804938067e+00 1.134608447318896651e-02 1.008065946443821304e+00
9.018920318339951336e-03 9.878833136099274270e-03 1.000502533570397645e+00 1.126332338753854856e-02 1.008136963660945185e+00
9.028897424286697060e-03 9.830768174651893787e-03 1.000528850388946012e+00 1.118550840692478232e-02 1.008203007528209127e+00
9.037847994477488101e-03 9.786286113012465648e-03 1.000552678953681607e+00 1.111248758388683200e-02 1.008264325442723930e+00
9.045877406606450677e-03 9.745163157276692800e-03 1.000574218400288373e+00 1.104409152867447119e-02 1.008321167391841300e+00
9.053080197190865874e-03 9.707183844511746429e-03 1.000593656754062977e+00 1.098013778209860902e-02 1.008373783057322726e+00
-4.881312532234005630e-03 -4.225532509917684365e-02 1.035306662532093469e+00 2.618176552095974330e-02 9.619882592814974487e-01
-4.434908616531174630e-03 -3.323389366778428666e-02 1.000154655965161510e+00 1.557054843578953296e-02 9.469153051613830030e-01
-3.115818908554501832e-03 -7.411169024635455571e-03 9.610722094657830894e-01 2.208536176112829708e-03 9.483366853237384930e-01
-4.005195922218263149e-03 1.626127464078308549e-02 9.442658124753506854e-01 -5.681622189513291232e-03 9.622035133652389050e-01
-6.411415408365428448e-03 3.123178302303131204e-02 9.536694903727038763e-01 -7.186351496784482151e-03 9.856762094132136554e-01
-8.952944641350768507e-03 3.672198860112985130e-02 9.823332831001607701e-01 -4.341385661973617971e-03 1.014443712672800757e+00
-1.069710755837149918e-02 3.435803605498222169e-02 1.019491429513436742e+00 1.965685423783725128e-04 1.042955789424013346e+00
-1.136166699143359438e-02 2.650552550585416611e-02 1.054601932970399503e+00 4.232699171552667394e-03 1.065513092253240757e+00
-1.114753286674385890e-02 1.548887520584685262e-02 1.079342189419548959e+00 6.398842147973482497e-03 1.077284689556108788e+00
-1.049036422773497179e-02 3.264137916630716063e-03 1.088301453070016578e+00 6.141179841506527737e-03 1.074934046861017123e+00
-9.854398689640220255e-03 -8.680660273967077956e-03 1.078908096082159318e+00 3.541088875863351859e-03 1.056831948153558187e+00
-9.604215578292496502e-03 -1.931558198157290462e-02 1.050964207162905950e+00 -9.095926525333197787e-04 1.022954002226470038e+00
-9.949220177077222615e-03 -2.801043348154053092e-02 1.006030810873198789e+00 -6.515647110063582659e-03 9.745868042955407873e-01
-1.094084665965056047e-02 -3.445946374267805368e-02 9.468108229630161077e-01 -1.254068692651344463e-02 9.139511994435451925e-01
-1.250084856292232871e-02 -3.860496774541388731e-02 8.766089676864794455e-01 -1.831816158664878458e-02 8.438213129411451519e-01
-1.446299568488029763e-02 -4.056744796253042296e-02 7.989026240175007842e-01 -2.331577179211308248e-02 7.671879521076334640e-01
-1.661596757912775502e-02 -4.058563709804730024e-02 7.170294246316188946e-01 -2.716261923887941521e-02 6.869904390914598480e-01
-1.874028235033620149e-02 -3.896735668422479648e-02 6.339815425308188424e-01 -2.964950053137727082e-02 6.059234040149021894e-01
-2.063600656401831657e-02 -3.605093870100972708e-02 5.522890289721544832e-01 -3.071189103138749488e-02 5.263139746093656868e-01
-2.214064620056888089e-02 -3.217628150923701469e-02 4.739722946324036457e-01 -3.040344659166294150e-02 4.500588134687859565e-01
-2.313820090785156935e-02 -2.766429699295258615e-02 4.005446778319310397e-01 -2.886591487549594603e-02 3.786080948048038408e-01
-2.356113281712168828e-02 -2.280339366188854910e-02 3.330485050537390634e-01 -2.629953089854097925e-02 3.129835094150621444e-01
-2.338722191052511334e-02 -1.784165210665378254e-02 2.721111558130360208e-01 -2.293644972996844444e-02 2.538187314639799297e-01
-2.263316298922291026e-02 -1.298343957932956982e-02 2.180107830063207075e-01 -1.901857781376747880e-02 2.014127582224318758e-01
-2.134647018101532012e-02 -8.389342834561830387e-03 1.707441964681493118e-01 -1.478029764075472485e-02 1.557886811206117272e-01
-1.959689962677657604e-02 -4.178454099019290879e-03 1.300918275665026158e-01 -1.043599251170235220e-02 1.167524662305368111e-01
-1.746824756992282346e-02 -4.322069908084813505e-04 9.567662233166629449e-02 -6.171914186779758893e-03 8.394808189768809825e-02
-1.505107294360641390e-02 2.800884516545920633e-03 6.701518176851095632e-02 -2.141743156244046986e-03 5.690673644130583853e-02
-1.243663903733249754e-02 5.500086759639088996e-03 4.356053065566811711e-02 1.534882392661529593e-03 3.508909593801945448e-02
-9.712179366033524275e-03 7.667281452086172067e-03 2.473663080309052020e-02 4.771578718646196648e-03 1.792015410319436342e-02
-6.957456629606895149e-03 9.322040721599478275e-03 9.965220611775293946e-03 7.512823542128899135e-03 4.816981119802221656e-03
-4.242498398525640368e-03 1.049711794075847138e-02 -1.314170440309680998e-03 9.730518728247261606e-03 -4.790069680893793702e-03
-1.626342796953395009e-03 1.123445722078031395e-02 -9.630063665099442005e-03 1.141997363811242394e-02 -1.144192292122170329e-02
8.433902476099319756e-04 1.158177015713590663e-02 -1.546973957010777667e-02 1.259567390479787719e-02 -1.564025309926364571e-02
3.130288961983751506e-03 1.158968466370424721e-02 -1.927387127943802625e-02 1.328710961934120860e-02 -1.784100729855708778e-02
5.208472641243133694e-03 1.130944396027189214e-02 -2.143422661902150139e-02 1.353485649087815545e-02 -1.845116655749734491e-02
7.061599979351740330e-03 1.079111254875897430e-02 -2.229368906409945339e-02 1.338703709734545555e-02 -1.782801368972286582e-02
8.681689156219363213e-03 1.008223514691053424e-02 -2.214796043699607253e-02 1.289623284174012952e-02 -1.628026900289114565e-02
1.006785434583434835e-02 9.226888987541315146e-03 -2.124841957993339747e-02 1.211687813702155836e-02 -1.407055441814009100e-02
1.122503533406415954e-02 8.265068889159010723e-03 -1.980571245076134801e-02 1.110313342360313982e-02 -1.141874173481483012e-02
1.216278029460227117e-02 7.232346493765362538e-03 -1.799374201073078439e-02 9.907214000122621655e-03 -8.505829202476888895e-03
1.289412024925695732e-02 6.159749091239064001e-03 -1.595380407525226474e-02 8.578135097195627168e-03 -5.478069841046817601e-03
1.343456027825595811e-02 5.073809390523820184e-03 -1.379868351068580523e-02 7.160826768085826188e-03 -2.451140579069033265e-03
1.380120051180711016e-02 3.996743247626000084e-03 -1.161657806369476020e-02 5.695566789654549211e-03 4.857988969888538122e-04
1.401198956591542810e-02 2.946718452221830375e-03 -9.474762868194375187e-03 4.217680068904883228e-03 3.266265004640445113e-03
1.408510868350276724e-02 1.938184161190292798e-03 -7.422942355333361775e-03 2.757455309620127082e-03 5.842895116074942052e-03
1.403847675828728825e-02 9.822359770623734221e-04 -5.496262878295965493e-03 1.340232583970646374e-03 8.184217236703261733e-03
1.388936730654677376e-02 8.699639329279307276e-05 -3.717979394423309714e-03 -1.337892899755388498e-05 1.027176321076694876e-02
1.365412349696271122e-02 -7.420045421895338222e-04 -2.101783298712689430e-03 -1.287189174036029726e-03 1.209752481372561306e-02
1.334795835282420740e-02 -1.501460224972106516e-03 -6.538086963701061904e-04 -2.469052191372611560e-03 1.366174162831157446e-02
1.298482735001016408e-02 -2.189938044466543943e-03 6.256593915168195963e-04 -3.550453595380531624e-03 1.497100222331937402e-02
1.257736052502878010e-02 -2.807555694744223729e-03 1.740748521115165204e-03 -4.526081043877638876e-03 1.603663433343172073e-02
1.213684312824625522e-02 -3.355686147187952884e-03 2.698805008549243212e-03 -5.393394403654383495e-03 1.687335633323527873e-02
1.167323347181081772e-02 -3.836693314951844513e-03 3.509414651489350945e-03 -6.152208279672777280e-03 1.749816309893503785e-02
1.119521009968593717e-02 -4.253698391039506532e-03 4.183609969913959503e-03 -6.804296041082125157e-03 1.792941770690958947e-02
1.071023962140316144e-02 -4.610376681739580818e-03 4.733238449261989444e-03 -7.353021697781514376e-03 1.818612308125011623e-02
1.022465894493507221e-02 -4.910783043669653125e-03 5.170467855350580066e-03 -7.803004291417892091e-03 1.828734800801612437e-02
9.743766495375894010e-03 -5.159204274605144747e-03 5.507406363904010504e-03 -8.159816317856893875e-03 1.825178488797973841e-02
9.271917922887951136e-03 -5.360036231650155969e-03 5.755819125624839216e-03 -8.429717174294637516e-03 1.809741796751040965e-02
8.812622698314953595e-03 -5.517683228390524164e-03 5.926923819060903043e-03 -8.619421631010482088e-03 1.784128483268432319e-02
8.368639282707590610e-03 -5.636477397274575196e-03 6.031250268279109150e-03 -8.735900857573142275e-03 1.749931294762063771e-02
7.942066666146274656e-03 -5.720615541576989926e-03 6.078551901737228036e-03 -8.786215419604559429e-03 1.708621844591107219e-02
7.534430587838869542e-03 -5.774111061327857897e-03 6.077758102037478238e-03 -8.777376853686291724e-03 1.661545438400935382e-02
7.146764008211903274e-03 -5.800759174235281534e-03 6.036957885953597724e-03 -8.716235446627251804e-03 1.609919809561688453e-02
6.779681163607165217e-03 -5.804112957775942050e-03 5.963408446405082941e-03 -8.609391879872418940e-03 1.554836846480611712e-02
6.433444243157282472e-03 -5.787468808193807490e-03 5.863560669240541756e-03 -8.463129755909903906e-03 1.497266571095678955e-02
6.108023888373281807e-03 -5.753859446485876106e-03 5.743098350649233907e-03 -8.283365899842465296e-03 1.438062866509426385e-02
5.803152751468587667e-03 -5.706053003450506367e-03 5.606985214399173856e-03 -8.075617031863657758e-03 1.377970198518596590e-02
5.518372563528828323e-03 -5.646557156069320627e-03 5.459517873532604426e-03 -7.844978976208949462e-03 1.317631217534653842e-02
5.253075425571296364e-03 -5.577627171078347601e-03 5.304381156747695059e-03 -7.596117433422477916e-03 1.257594679191242903e-02
5.006539460737258196e-03 -5.501276364157092758e-03 5.144704351550899446e-03 -7.333268104048329405e-03 1.198323549760971218e-02
4.777959155035205185e-03 -5.419289229394053109e-03 4.983116807125043124e-03 -7.060243489831918851e-03 1.140203018439933658e-02
4.566471696307417005e-03 -5.333235510988743044e-03 4.821801310754381120e-03 -6.780446274206042290e-03 1.083548367023468018e-02
4.371178147266618907e-03 -5.244485311777680181e-03 4.662545085011515766e-03 -6.496886695458670147e-03 1.028612451045773923e-02
4.191162101051304489e-03 -5.154224665602669120e-03 4.506787598074879497e-03 -6.212203301402041689e-03 9.755928316735662520e-03
4.025504327728413045e-03 -5.063470956883975305e-03 4.355664881586562842e-03 -5.928686128754634410e-03 9.246384332072921097e-03
3.873294641380198300e-03 -4.973088285623816773e-03 4.210049963148776442e-03 -5.648300981192733161e-03 8.758557247347198427e-03
3.733641555299982429e-03 -4.883802212134469301e-03 4.070589900948107243e-03 -5.372714909753995016e-03 8.293144172057509422e-03
3.605679856264032423e-03 -4.796214003363274969e-03 3.937739274988416582e-03 -5.103321456772391684e-03 7.850526511901989579e-03
3.488575872324872762e-03 -4.710813931524171494e-03 3.811789785686414689e-03 -4.841265486902557313e-03 7.430817160638980567e-03
3.381531852937769145e-03 -4.627994059774209745e-03 3.692896898428443819e-03 -4.587468039972009137e-03 7.033902671537362039e-03
3.283788661065045744e-03 -4.548059749140520580e-03 3.581103344913572073e-03 -4.342649323007208295e-03 6.659481558017432690e-03
3.194627519405912608e-03 -4.471240672501153313e-03 3.476359663181938231e-03 -4.107351211132481694e-03 6.307097661192528903e-03
3.113370788923930377e-03 -4.397700593472109176e-03 3.378542030986864120e-03 -3.881958051351830363e-03 5.976170286885462701e-03
3.039382230781484395e-03 -4.327546508648083545e-03 3.287467930931597948e-03 -3.666716449515661225e-03 5.666020108037628233e-03
2.972066460642963648e-03 -4.260836825778824277e-03 3.202909465471748263e-03 -3.461753174633486196e-03 5.375892273150384426e-03
2.910868235630914569e-03 -4.197588697934406810e-03 3.124604787444695830e-03 -3.267091997258830816e-03 5.104976298753172159e-03
2.855270999134518206e-03 -4.137784639169694856e-03 3.052267784369178116e-03 -3.082668765273410827e-03 4.852422804106026888e-03
2.804795600241050124e-03 -4.081378554474213161e-03 2.985596045618876815e-03 -2.908345366449793801e-03 4.617358383256942034e-03
2.758998620265629143e-03 -4.028300756544922478e-03 2.924278218415565789e-03 -2.743921952060190961e-03 4.398898032377474010e-03
2.717470466450322419e-03 -3.978462556915474124e-03 2.867998802685178816e-03 -2.589148552942788228e-03 4.196155161480419338e-03
2.679833669390063733e-03 -3.931760556952212937e-03 2.816443338815588504e-03 -2.443734432745259255e-03 4.008250834885984659e-03
2.645740896696224809e-03 -3.888079789248877205e-03 2.769301958323922008e-03 -2.307357299287104979e-03 3.834320334135554731e-03
2.614873141283169389e-03 -3.847297006359440275e-03 2.726272032305132598e-03 -2.179671046178555116e-03 3.673519182484596968e-03
2.586937669548206031e-03 -3.809283169175614603e-03 2.687060863536316901e-03 -2.060312193862046115e-03 3.525027510477229953e-03
2.561666580731980503e-03 -3.773905680645839311e-03 2.651386850629933178e-03 -1.948906125107896514e-03 3.388053824892267585e-03
2.538814689614810050e-03 -3.741030270248302259e-03 2.618981248815543950e-03 -1.845071845309576020e-03 3.261837468016892672e-03
2.518157940357923508e-03 -3.710522556502837688e-03 2.589588533737696707e-03 -1.748426504491362721e-03 3.145650320220738649e-03
2.499491936760023236e-03 -3.682249434859841131e-03 2.562967201811261475e-03 -1.658588875216082670e-03 3.038798473426140845e-03
2.482630341546609998e-03 -3.656079983556992374e-03 2.538889726565685123e-03 -1.575182493979809806e-03 2.940622522146441042e-03
2.467403348418883979e-03 -3.631886454968480393e-03 2.517142856959253550e-03 -1.497838145951391198e-03 2.850497839972376823e-03
2.453656430589035153e-03 -3.609544930441188626e-03 2.497527304512914270e-03 -1.426195864041801542e-03 2.767834637779742479e-03
2.441249074763618410e-03 -3.588935789593961090e-03 2.479857212165370584e-03 -1.359906691504875198e-03 2.692077061510644853e-03
2.430053616990335286e-03 -3.569944190530804917e-03 2.463960161549039185e-03 -1.298633595069986768e-03 2.622703163069672883e-03
2.419954122160561383e-03 -3.552460269929724745e-03 2.449676278047263622e-03 -1.242052974703256041e-03 2.559223095886409283e-03
2.410845401755068451e-03 -3.536379344950546511e-03 2.436857997963670641e-03 -1.189854816402657889e-03 2.501178780221380293e-03
2.402632031589746475e-03 -3.521602033288218081e-03 2.425369093543849885e-03 -1.141743263360694982e-03 2.448142287903465331e-03
2.395227522356435657e-03 -3.508034258629777469e-03 2.415084396488964558e-03 -1.097437068892759271e-03 2.399714707280509174e-03
2.388553533819504082e-03 -3.495587136058020405e-03 2.405889004876371473e-03 -1.056669370882445946e-03 2.355524731683544815e-03
2.382539103564340621e-03 -3.484177066638949327e-03 2.397677584667690098e-03 -1.019187817291822284e-03 2.315227306098677218e-03
2.377119955781381577e-03 -3.473725495496182702e-03 2.390353816736023873e-03 -9.847542223724303767e-04 2.278502477565780282e-03
2.372238050156738609e-03 -3.464158804490580224e-03 2.383829909376800060e-03 -9.531443556625163183e-04 2.245053503429517150e-03
2.367840876104310155e-03 -3.455408130321302451e-03 2.378025688813067973e-03 -9.241475545422872528e-04 2.214605920016765594e-03
2.363880885241087526e-03 -3.447409171712934040e-03 2.372868279053363949e-03 -8.975662640295922756e-04 2.186906232964247465e-03
2.360315098485443741e-03 -3.440102036620373838e-03 2.368291534367017448e-03 -8.732156475161900744e-04 2.161720200092531741e-03
2.357104785914998502e-03 -3.433430980294360779e-03 2.364235355344135314e-03 -8.509228973707649857e-04 2.138832001946866512e-03
2.354214899241924286e-03 -3.427344285228173248e-03 2.360645332373678684e-03 -8.305268729600356892e-04 2.118042859365232289e-03
2.351613817154429853e-03 -3.421793851885013282e-03 2.357472243602387607e-03 -8.118775385810295120e-04 2.099169723805971444e-03
2.349272952415049076e-03 -3.416735256905667484e-03 2.354671669309027493e-03 -7.948352667881408706e-04 2.082044535200111568e-03
2.347166569961700588e-03 -3.412127354749827646e-03 2.352203468035440892e-03 -7.792703745508333668e-04 2.066512970486655831e-03
2.345271372178103775e-03 -3.407932130357949063e-03 2.350031449168454856e-03 -7.650626284885220230e-04 2.052433250355534256e-03
2.343566462513990700e-03 -3.404114506338373758e-03 2.348123118281364441e-03 -7.521005063608754426e-04 2.039675542619079351e-03
2.342032857995945960e-03 -3.400642157430411316e-03 2.346449284232221544e-03 -7.402809933410026133e-04 2.028120841714553535e-03
2.340653467399533838e-03 -3.397485274035716429e-03 2.344983600778505206e-03 -7.295086979866027832e-04 2.017660401179455221e-03
2.339412989385891706e-03 -3.394616507648606785e-03 2.343702559301164001e-03 -7.196956084953853860e-04 2.008194613154046237e-03
2.338297592359595001e-03 -3.392010674360790290e-03 2.342585023143328726e-03 -7.107605324563337490e-04 1.999632411752827466e-03
2.337294681638013572e-03 -3.389644640265032649e-03 2.341612191230524331e-03 -7.026286293694283813e-04 1.991890821955166757e-03
2.336393015866633505e-03 -3.387497219591750763e-03 2.340767226996831596e-03 -6.952310141059570014e-04 1.984893999178893864e-03
2.335582546947989613e-03 -3.385548947335337289e-03 2.340034930966794491e-03 -6.885042148496722803e-04 1.978572705411352217e-03
2.334854005312081426e-03 -3.383782042874372564e-03 2.339402009965851903e-03 -6.823900257586501539e-04 1.972864018171094358e-03
2.334199285542126745e-03 -3.382180175321991555e-03 2.338856465939898044e-03 -6.768349812773521990e-04 1.967710515600629151e-03
2.333610944333486259e-03 -3.380728458068915643e-03 2.338387697818689048e-03 -6.717898577335290611e-04 1.963059898116625845e-03
2.333082193217705935e-03 -3.379413266884512268e-03 2.337986159545835108e-03 -6.672096333204535767e-04 1.958864697371609509e-03
2.332607175048906356e-03 -3.378222145329345949e-03 2.337643556529656053e-03 -6.630530697293579578e-04 1.955081621417775750e-03
2.332180440134834498e-03 -3.377143737452570349e-03 2.337352452741470188e-03 -6.592824047402245924e-04 1.951671438291668892e-03
2.331797084480058402e-03 -3.376167695023468696e-03 2.337106234335806221e-03 -6.558629174833185971e-04 1.948598510352894664e-03
2.331452815269585699e-03 -3.375284539288259111e-03 2.336899058718699962e-03 -6.527631303470116109e-04 1.945830328622832894e-03
2.331143572519067675e-03 -3.374485708263819106e-03 2.336725854547694325e-03 -6.499539540527621284e-04 1.943337585544213653e-03
2.330865856492891908e-03 -3.373763285708264448e-03 2.336582067073322833e-03 -6.474090678239008412e-04 1.941093651112169027e-03
2.330616465769708157e-03 -3.373110199390794151e-03 2.336463679966982454e-03 -6.451044082496082410e-04 1.939074267284013331e-03
2.330392540898174047e-03 -3.372519950062269345e-03 2.336367222596891224e-03 -6.430178582377266139e-04 1.937257664394564927e-03
2.330191557120997459e-03 -3.371986580532393418e-03 2.336289609957020730e-03 -6.411294289137003943e-04 1.935623920871876180e-03
2.330011076992377639e-03 -3.371504768438171595e-03 2.336228077183477581e-03 -6.394207921402994543e-04 1.934155225171707571e-03
2.329849121451843530e-03 -3.371069649801938795e-03 2.336180383281316608e-03 -6.378753241733647883e-04 1.932835119077935815e-03
2.329703718714881688e-03 -3.370676744452794082e-03 2.336144403670914471e-03 -6.364777927956311032e-04 1.931649108882993460e-03
2.329573289898689836e-03 -3.370322068803943694e-03 2.336118333914782852e-03 -6.352144409902393818e-04 1.930583850480616093e-03
2.329456197912804782e-03 -3.370001986695569940e-03 2.336100544198416173e-03 -6.340726304188137874e-04 1.929627353092655540e-03
2.329351169464644045e-03 -3.369713156644138508e-03 2.336089775781147182e-03 -6.330410142254550010e-04 1.928768760990351439e-03
2.329256909433752298e-03 -3.369452599145006388e-03 2.336084849957842380e-03 -6.321091805148171261e-04 1.927998324390500784e-03
2.329172370082233101e-03 -3.369217583895078860e-03 2.336084668058902025e-03 -6.312677724054083228e-04 1.927307108417153358e-03
2.329096496396232396e-03 -3.369005667991586961e-03 2.336088393349200487e-03 -6.305080405581975356e-04 1.926687225932255387e-03
2.329028495296370238e-03 -3.368814603163627908e-03 2.336095269129145890e-03 -6.298223670455627143e-04 1.926131459185853601e-03
2.328967479115817696e-03 -3.368642355781048536e-03 2.336104655114468187e-03 -6.292036323429783806e-04 1.925633376231417060e-03
2.328912749362643808e-03 -3.368487132320296951e-03 2.336115998332388699e-03 -6.286454408837016672e-04 1.925187068991363049e-03
2.328863709408324212e-03 -3.368347255673143081e-03 2.336128847673535347e-03 -6.281419809965882450e-04 1.924787226016633213e-03
2.328819718968588859e-03 -3.368221210621413775e-03 2.336142752028536052e-03 -6.276880067161982879e-04 1.924429205246269703e-03
2.328780232346616685e-03 -3.368107682035770267e-03 2.336157464014831930e-03 -6.272787341004004702e-04 1.924108641105704010e-03
2.328744856640696526e-03 -3.368005445736343972e-03 2.336172568902838975e-03 -6.269098557822871953e-04 1.923821822856552899e-03
2.328713191673159599e-03 -3.367913361216778867e-03 2.336187935725320131e-03 -6.265773845370858908e-04 1.923565112520009279e-03
2.328684771782718599e-03 -3.367830437127850018e-03 2.336203375307377428e-03 -6.262779152166331187e-04 1.923335585161112249e-03
2.328659291379153728e-03 -3.367755793078686111e-03 2.336218676646240056e-03 -6.260081354412250221e-04 1.923130286741070449e-03
2.328636532183736563e-03 -3.367688619619002566e-03 2.336233737878501415e-03 -6.257651803025510162e-04 1.922946757986210287e-03
2.328616050363052636e-03 -3.367628160049207509e-03 2.336248464416712523e-03 -6.255464541027322412e-04 1.922782757901586592e-03
2.328597751329652965e-03 -3.367573743162211031e-03 2.336262739845551550e-03 -6.253495321288937703e-04 1.922636220115236938e-03
2.328581314941402525e-03 -3.367524783243425190e-03 2.336276564165018499e-03 -6.251722952583804727e-04 1.922505340189673007e-03
2.328566610231064260e-03 -3.367480754604912363e-03 2.336289857339579612e-03 -6.250127771636471152e-04 1.922388459206558764e-03
2.328553455299697816e-03 -3.367441107911872678e-03 2.336302582989446819e-03 -6.248692770896013826e-04 1.922284136526286602e-03
2.328541675524320453e-03 -3.367405470271478407e-03 2.336314770218450576e-03 -6.247401797736529261e-04 1.922191033372655511e-03
2.328531074454076588e-03 -3.367373445144039579e-03 2.336326317163184285e-03 -6.246241282497067004e-04 1.922108000144362450e-03
2.328521593881305307e-03 -3.367344606886035763e-03 2.336337260203436017e-03 -6.245197528187418357e-04 1.922033945447765291e-03
2.328513124666642398e-03 -3.367318689925014041e-03 2.336347650270909071e-03 -6.244258529477519915e-04 1.921967952512204647e-03
2.328505586774554104e-03 -3.367295399584691040e-03 2.336357429157942533e-03 -6.243415009521413594e-04 1.921909017255529761e-03
2.328498754650354385e-03 -3.367274459378677420e-03 2.336366633244324476e-03 -6.242657036636956036e-04 1.921856543049216270e-03
2.328492671949788928e-03 -3.367255603734520264e-03 2.336375306185800582e-03 -6.241975788725540042e-04 1.921809904160909355e-03
2.328487229533493519e-03 -3.367238690771046095e-03 2.336383469810243696e-03 -6.241363644221564755e-04 1.921768300235271454e-03
2.328482332814019173e-03 -3.367223494933568873e-03 2.336391073185950518e-03 -6.240813836484448984e-04 1.921731236507184803e-03
2.328477959963493049e-03 -3.367209827047190629e-03 2.336398167244624346e-03 -6.240319671633187681e-04 1.921698290971107781e-03
2.328474103705957532e-03 -3.367197527040843852e-03 2.336404882953502238e-03 -6.239876674953848124e-04 1.921668954310007393e-03
2.328470603970345110e-03 -3.367186513060005382e-03 2.336411082069389522e-03 -6.239478152565425262e-04 1.921642877277918160e-03
2.328467446204740554e-03 -3.367176623214618303e-03 2.336416881007608026e-03 -6.239120848476886749e-04 1.921619725180789828e-03
2.328464659512974322e-03 -3.367167708347551525e-03 2.336422265216242522e-03 -6.238799869606737047e-04 1.921599134220741689e-03
2.328462156583555043e-03 -3.367159688423271291e-03 2.336427249247208238e-03 -6.238511996343731880e-04 1.921580827911384404e-03
2.328459901036694646e-03 -3.367152517967042513e-03 2.336431891308166087e-03 -6.238253663468640298e-04 1.921564602525904775e-03
2.328457885596435517e-03 -3.367146067830617540e-03 2.336436169571243227e-03 -6.238021724129794165e-04 1.921550123370252550e-03
2.328456102986820042e-03 -3.367140252521494403e-03 2.336440164071973413e-03 -6.237813904590439051e-04 1.921537346788682044e-03
2.328454509552102536e-03 -3.367135064763715491e-03 2.336443838430568576e-03 -6.237627294467529282e-04 1.921525967190973461e-03
2.328453054360579699e-03 -3.367130395417916588e-03 2.336447258130647242e-03 -6.237459874682826921e-04 1.921515868161804974e-03
2.328451817447785288e-03 -3.367126189914415590e-03 2.336450423172209412e-03 -6.237310062715550885e-04 1.921506947837769985e-03
2.328450638742651790e-03 -3.367122417330392636e-03 2.336453333555255085e-03 -6.237175475689582527e-04 1.921499031595885754e-03
2.328449591004755348e-03 -3.367119048562017269e-03 2.336455989279784262e-03 -6.237055040401173756e-04 1.921491988468915224e-03
2.328448696061968803e-03 -3.367116009030723944e-03 2.336458484933245927e-03 -6.236946774151874706e-04 1.921485862112604082e-03
2.328447866602800786e-03 -3.367113276908639818e-03 2.336460776859894395e-03 -6.236849894776241854e-04 1.921480390592478216e-03
[truncated: 107,564 more chars]
