# Supplementary material for: The color phi phenomenon: Not so special, after all?
Source: PLoS Comput Biol. 2021 Sep 3;17(9):e1009344. doi: 10.1371/journal.pcbi.1009344 (PMC8445478; doi:10.1371/journal.pcbi.1009344)
Supplement: S1 Data — (ZIP) [file pcbi.1009344.s005.zip › S1_Data/colphi_hires/extra_analysis/colphires_extra_test.py]

#!/usr/bin/python3
#Can a simple Reservoir Computer (an echo state network here) 'experience' the color-phi phenomenon (CPP)?
#This file: extra tests to see if we can find any internal differences between ESNs that do and those that don't show the CPP:
#1. neuron alphas
#2. abs eigenvalues network
#3. ratio excitatory to inhibitory connections of the network
#4. amount of long distance feed forward connections in the network
#Lars Keuninckx 
#21/05/2021


import os,sys
from scipy import *
from scipy.linalg import eigvals, lstsq
import matplotlib.pyplot as plt

from IPython import embed


class esn:
    """A basic echo state network class"""
    def __init__(self,size_res=100,size_in=20,input_sparsity=0.80,size_out=10,spectral_radius=0.90, res_sparsity=0.8,alpha_low=0.1,alpha_high=0.3,input_gamma=0.5,feedback_sparsity=0.9,feedback_gamma=0):
        #make the reservoir
        self.wres = random.normal(loc=0,scale=1,size=(size_res,size_res)) 
        #adapt the sparsity 
        sparse = random.binomial(n=1,p=1-res_sparsity,size=(size_res,size_res))
        self.wres = self.wres * sparse
        #no self connections
        for i in range(size_res): self.wres[i,i]=0
        #adapt spectral radius
        radius = max(abs(eigvals(self.wres)))
        self.wres = self.wres/radius * spectral_radius
        #bias vector
        self.bias = random.normal(loc=0,scale=1.0,size=size_res) 
        #make size_res x size_in input weights matrix
        self.win = random.normal(loc=0,scale=input_gamma,size=(size_in,size_res)) #gamma is input scaling
        sparse = random.binomial(n=1,p=1-input_sparsity,size=(size_in,size_res))
        self.win = self.win * sparse
        self.x = zeros(size_res) #state
        self.weights = zeros((size_res + 1,size_out)) #+1 for constant
        #alpha is a vector to get a mix of fast and slow neurons
        #higher alphas means faster responses of the neurons
        self.alpha = random.uniform(low=alpha_low, high=alpha_high, size=size_res) #alpha is a vector to get a mix of fast and slow neurons
        #output feedback yes or no
        #if feedback_gamma = 0, feedback weights from the output back in are zero
        self.wfb = random.normal(loc=0,scale=feedback_gamma,size=(size_out,size_res))
        sparse = random.binomial(n=1,p=1-feedback_sparsity,size=(size_out,size_res))
        self.wfb = self.wfb * sparse
        
    def __copy__(self,other):
        self.wres = copy(other.wres)
        self.win = copy(other.win)
        self.bias = copy(other.bias)
        self.x = copy(other.x)
        self.weights = copy(other.weights)
        self.alpha = other.alpha
    
    def reset(self):
        self.x = self.x * 0
        self.weights = self.weights * 0
        
    def process(self,signal_in,signal_fb=None):
        """Processing of signal_in by the reservoir. if signal_fb is given, it is forced on the output"""
        #activation function
        #f = lambda x: tanh(x)		#-1...1
        f = lambda x: 1/(1+exp(-x))	#0...1 sigmoid
        
        states = zeros((signal_in.shape[0], self.x.shape[0]))
        #if input is one-dimensional, reshape to (lenght,1), otherwise dot complains about incompatible dimensions (...,) x (1,...)
        if self.win.shape[0] ==1:
            xin = dot(signal_in.reshape(len(signal_in),1),self.win)
        else:
            xin = dot(signal_in,self.win)
        
        if signal_fb is None: 	#no output-feedback given; either internally generated or no output feedback whatsoever (in which case self.wfb = 0)
            for k,x_ in enumerate(xin):
                y_ = dot(self.x,self.weights[0:-1]) + self.weights[-1] #last row is bias, to avoid having to columnstack a 1
                fb_ = dot(y_,self.wfb)
                self.x = (1-self.alpha) * self.x  + self.alpha * f(dot(self.wres,self.x) + x_ + fb_ + self.bias) 
                states[k] = self.x
        
        else: #output feedback given (training, note that even if this is nonzero, if self.wfb = 0, we have a no-feedback-reservoir)
            for k,x_ in enumerate(xin):
                fb_ = dot(signal_fb[k],self.wfb)
                self.x = (1-self.alpha) * self.x  + self.alpha * f(dot(self.wres,self.x) + x_ + fb_ + self.bias) 
                states[k] = self.x
        
        #add a +1 constant column to the state matrix, note last row of weights will be x these constants
        states =  column_stack((states,ones(signal_in.shape[0])))
        return states
    
    def readout(self,states):
        """Calculate the readout from given reservoir states."""
        return dot(states,self.weights)
        
    def nmse(self,x,y,skip=100):
        """Normalized mean squared error. Note nmse is assymetrical, x is the 'reference' or target signal.
        It can be interpreted as the energy in the residuals between x and y divided by the energy in x."""
        return  mean(pow(x[skip:]-y[skip:],2))/var(x[skip:])
        
    def nrmse(self,x,y,skip=100):
        """Root of nmse."""
        return sqrt(self.nmse(x,y,skip=skip))
    
    def train(self,signal_in,target_out,skip=100):
        """Takes the input, processes it to collect reservoir states, trains the states to the target.
        Tests and returns training nmrse, readout output and reservoir states."""
        #first reset weights and state
        self.reset()
        #process the input
        states = self.process(signal_in,target_out)
        #train, skip a few samples to let the reservoir run in
        self.weights = lstsq(states[skip:],target_out[skip:])[0]
        #do readout on training signal (gives an idea...)
        #we process the data again if self.wfb is not zero, since the occasional output feedback will not be the same
        self.x = self.x * 0
        if self.wfb.any():
            states = self.process(signal_in)
        train_output = self.readout(states)
        return self.nrmse(target_out,train_output), train_output, states
    
    def predict(self,signal_in):
        """Process an input and return the output."""
        states = self.process(signal_in)
        signal_out = self.readout(states)
        return signal_out
        
    def test(self,signal_in,target_out,skip=100):
        """process an input signals and test it against a target, returns nrmse, the readout output and the reservoir states"""
        states = self.process(signal_in)
        signal_out = self.readout(states)
        return self.nrmse(target_out,signal_out,skip), signal_out, states
        
    def testNfold(self,signal_in,target_out,folds=10,skip=100):
        """To do"""
        pass
    
    def adapt(self,signal_in,target_out):
        """unsupervised 'stdp' adaptation of reservoir weights. experimental."""
        pass
        """
        eta = 0.0001
        #weights for teacher forcing
        wforce = random.normal(loc=0, scale=10.0, size=self.win.shape[0]) * 0
        #wforce[random.choice(wforce.shape[0], size=20,replace=False)]=0.0
        #self.reset()
        for s,t in zip(signal_in,target_out):
            xold = copy(self.x)
            self.x = (1-self.alpha) * self.x  + self.alpha * tanh(dot(self.wres,self.x)  + self.win * s + wforce * t + self.bias)
            dx = self.x - xold
            dwres = eta * outer(dx, xold) 
            
            self.wres +=dwres
            
            #also adjust the biases
            #dbias = 100* eta * dx
            #self.bias +=dbias
            
            #wane of the teacher forcing
            wforce = wforce * 0.95
            
            #niet vergeten zelfde voor win te doen
            #dwin = eta * dx * s
            #self.win += dwin
            
        #	
        #normalizatie? spectral radius?
        #adapt spectral radius
        radius = max(abs(eigvals(self.wres)))
        print(radius)
        #self.wres = self.wres /radius * 0.8
        """	


def make_train_signal(length=1000,shift=0,activation_length_min=50,max_pulse_length=100):
    """make a training signal for the reservoir. no overlapping activations of the 6 inputs
    and corresponding 5 outputs."""
    
    #inputs: 0:left red, 1:left blue, 2:mid red, 3:mid blue, 4:right red, 5:right blue
    #outputs: 0:left, 1:mid, 2:right, 3:red, 4:blue
    
    #in->out
    decode = array([[1,0,0,1,0],[1,0,0,0,1],[0,1,0,1,0],[0,1,0,0,1],[0,0,1,1,0],[0,0,1,0,1]])
    xin = zeros((length,6))
    yout = zeros((length,5))
    c = activation_length_min
    dur = activation_length_min
    a = 0
    while(c+dur<length):
        if a==0:
            pos = random.randint(low=0,high=6)
            xin[c:c+dur,pos] = 1
            #yout[c+shift:c+dur+shift] = decode[pos] #?
            yout[c:c+dur] = decode[pos]
            a = 1
        else: 
            a = 0
        c += dur	
        dur = random.randint(low=activation_length_min,high=activation_length_min+max_pulse_length+1)
        
    #apply shift
    yout = roll(yout,shift,axis=0)
    yout[0:shift] = 0
    return xin,yout


def make_train_signal2(length=1000,shift=0,activation_length_min=50,max_pulse_length=100):
    """sweeping activation so that it can *predict* going from left to right?
    learn system to predict going left to right -> would work with shift=0"""
    
    #inputs: 0:left red, 1:left blue, 2:mid red, 3:mid blue, 4:right red, 5:right blue
    #outputs: 0:left, 1:mid, 2:right, 3:red, 4:blue
    
    #in->out
    decode = array([[1,0,0,1,0],[1,0,0,0,1],[0,1,0,1,0],[0,1,0,0,1],[0,0,1,1,0],[0,0,1,0,1]])
    #changes from --> too probabilities
    changes = array([[0,0.5,0.5,0,0,0],[0.5,0,0,0.5,0,0],[1./3,0,0,1./3,1./3,0],[0,1./3,1./3,0,0,1./3],[0,0,0.5,0,0,0.5],[0,0,0.0,0.5,0.5,0]])
    
    xin = zeros((length,6))
    yout = zeros((length,5))
    c = activation_length_min
    dur = activation_length_min
    a = 0
    pos = 0
    p_fix = 0.5 #probability to change the current position
    while(c+dur<length):
        if a==0:
            g = random.binomial(n=1,p=p_fix,size=1)
            if g==1 : #change position
                pos = random.choice([0,1,2,3,4,5],p=changes[pos])
            
            xin[c:c+dur,pos] = 1
            yout[c:c+dur] = decode[pos]
            a = 1
        else: 
            a = 0
        c += dur	
        dur = random.randint(low=activation_length_min,high=activation_length_min+max_pulse_length+1)
    
    #apply shift
    yout = roll(yout,shift,axis=0)
    yout[0:shift] = 0
    return xin,yout
        

def make_train_signal3(length=1000,shift=0,activation_length_min=50,max_pulse_length=100):
    """As make_train_signal2, but with multiple simultaneous activations added to train as zero outputs."""
    
    #inputs: 0:left red, 1:left blue, 2:mid red, 3:mid blue, 4:right red, 5:right blue
    #outputs: 0:left, 1:mid, 2:right, 3:red, 4:blue
    
    #in->out
    decode = array([[1,0,0,1,0],[1,0,0,0,1],[0,1,0,1,0],[0,1,0,0,1],[0,0,1,1,0],[0,0,1,0,1]])
    #changes from --> too probabilities
    changes = array([[0,0.5,0.5,0,0,0],[0.5,0,0,0.5,0,0],[1./3,0,0,1./3,1./3,0],[0,1./3,1./3,0,0,1./3],[0,0,0.5,0,0,0.5],[0,0,0.0,0.5,0.5,0]])
    
    xin = zeros((length,6))
    yout = zeros((length,5))
    c = activation_length_min
    dur = activation_length_min
    a = 0
    pos = 0
    p_fix = 0.5 #probability to change the current position
    while(c+dur<int(2/3*length)):
        if a==0:
            #g = random.binomial(n=1,p=p_fix,size=1)
            #if g==1 : #change position to one next to the 
            pos = random.choice([0,1,2,3,4,5],p=changes[pos])
            
            xin[c:c+dur,pos] = 1
            yout[c:c+dur] = decode[pos]
            a = 1
        else: 
            a = 0
        c += dur	
        dur = random.randint(low=activation_length_min,high=activation_length_min+max_pulse_length+1)
        
    #multiple input activations, outputs must be kept low
    while(c+dur<length):
        if a==0:
            numactive = random.randint(low=2,high=7) #2....6 active inputs
            pz = random.choice([0,1,2,3,4,5],size=numactive,replace=False)			
            xin[c:c+dur,pz] = 1
            yout[c:c+dur] = [0,0,0,0,0]
            a = 1
        else: 
            a = 0
        c += dur	
        dur = random.randint(low=activation_length_min,high=activation_length_min+max_pulse_length+1)
    
    #apply shift
    yout = roll(yout,shift,axis=0)
    if shift>0: yout[0:shift] = 0
    return xin,yout
    

def make_test_signal(length=1000,shift=0,interpulse_interval=40,pause_interval=500):
    """Make an input signal jumping from left to right and changing color at the same time.
    Decrease the time between the jumps to make use of the slow dynamics of the reservoir,
    with the goal of checking for the presence of the color-phi phenomenon"""
    decode = array([[1,0,0,1,0],[1,0,0,0,1],[0,1,0,1,0],[0,1,0,0,1],[0,0,1,1,0],[0,0,1,0,1]])
    xin = zeros((length,6))
    yout = zeros((length,5))
    duration = 100
    c = 200 #interpulse_interval 
    
    while(c < length and interpulse_interval>0):
        xin[c:c+duration,0] = 1 #left red
        yout[c:c+duration] = decode[0]
        c += duration + interpulse_interval
        xin[c:c+duration,5] = 1 #right blue
        yout[c:c+duration] = decode[5]
        c += pause_interval
        interpulse_interval -=4
        
    #apply shift, note yout is not really needed here
    yout = roll(yout,shift,axis=0)
    yout[0:shift] = 0
    return xin,yout
    

def check_ghost_present(Y,skip=200,threshold=0.5):
    """Check that a color-phi ghost is present in the middle position,
    when switching from left red --> right blue.
    Conditions:
        mid out > threshold > right out
        mid out > threshold > left out
        blue out > threshold > red out
    """
    #outputs: 0:left, 1:mid, 2:right, 3:red, 4:blue
    for k,y in enumerate(Y[skip:]):
        if (y[1]>threshold) and (y[0]< threshold) and (y[2] < threshold) and (y[4] > threshold) and (y[3] < threshold):
            print('ghost found at index: %i'%(k+skip))
            return True,k+skip
    
    return False,0
    

def make_figure_train(Xin,Ydesired,Yout,States,figfilename='train.png'):
    fig,(ax1,ax2,ax3,ax4)=plt.subplots(nrows=4,ncols=1,dpi=150,figsize=(7,5),sharex=True)
    fsz = 10
    lw = 0.9
    ax1.tick_params(axis='both', which='major', labelsize=fsz)
    ax1.tick_params(axis='both', which='minor', labelsize=fsz)
    ax2.tick_params(axis='both', which='major', labelsize=fsz)
    ax2.tick_params(axis='both', which='minor', labelsize=fsz)
    ax3.tick_params(axis='both', which='major', labelsize=fsz)
    ax3.tick_params(axis='both', which='minor', labelsize=fsz)
    ax4.tick_params(axis='both', which='major', labelsize=fsz)
    ax4.tick_params(axis='both', which='minor', labelsize=fsz)
    ax1.set_prop_cycle('color',['red','blue'])
    ax1.plot(range(Xin.shape[0]),Xin+arange(6)*2,linewidth=lw) #c=['red','blue','red','blue','red','blue'])
    ax1.set_yticks([0,2,4,6,8,10])
    ax1.set_yticklabels(['left red','left blue','mid red','mid blue','right red','right blue'],fontsize=fsz)
    ax1.set_ylabel('Train input',fontsize=fsz)
    ax1.grid()
    ax2.plot(range(States.shape[0]),States, linewidth=0.5)
    #ax2.imshow(states.T)
    ax2.set_ylabel('Neuron states',fontsize=fsz)
    ax3.set_prop_cycle('color',['black','black','black','red','blue'])
    ax3.plot(range(Ydesired.shape[0]),Ydesired+arange(5)*2,linewidth=lw) #c=['black','black','black','red','blue'])
    ax3.set_ylabel('Ideal output',fontsize=fsz)
    ax3.set_yticks([0,2,4,6,8])
    ax3.set_yticklabels(['left','mid','right','red','blue'],fontsize=fsz)
    ax3.grid()
    ax4.set_prop_cycle('color',['black','black','black','red','blue'])
    ax4.plot(range(Yout.shape[0]),Yout+arange(5)*2,linewidth=lw) #c=['black','black','black','red','blue'])
    ax4.set_ylabel('Actual output',fontsize=fsz)
    ax4.set_yticks([0,2,4,6,8])
    ax4.set_yticklabels(['left','mid','right','red','blue'],fontsize=fsz)
    ax4.set_ylim(ax3.get_ylim())
    ax4.set_xlim(0,Yout.shape[0])
    ax4.set_xlabel('Time')
    ax4.grid()
    plt.tight_layout()
    plt.savefig(figfilename)
    #plt.show()
    
def make_figure_test(Xin,Ydesired,Yout,States,figfilename='test.png'):
    fig,(ax1,ax2,ax3)=plt.subplots(nrows=3,ncols=1,dpi=150,figsize=(5,6),sharex=True)
    fsz = 10
    lw = 0.9
    ax1.tick_params(axis='both', which='major', labelsize=fsz)
    ax1.tick_params(axis='both', which='minor', labelsize=fsz)
    ax2.tick_params(axis='both', which='major', labelsize=fsz)
    ax2.tick_params(axis='both', which='minor', labelsize=fsz)
    ax3.tick_params(axis='both', which='major', labelsize=fsz)
    ax3.tick_params(axis='both', which='minor', labelsize=fsz)
    ax1.set_prop_cycle('color',['red','blue'])
    ax1.plot(range(Xin.shape[0]),Xin+arange(6)*2,linewidth=lw) #c=['red','blue','red','blue','red','blue'])
    ax1.set_yticks([0,2,4,6,8,10])
    ax1.set_yticklabels(['left red','left blue','mid red','mid blue','right red','right blue'],fontsize=fsz)
    ax1.set_ylabel('Test input',fontsize=fsz)
    ax1.grid()
    #ax2.plot(range(States.shape[0]),States, linewidth=0.5)
    #ax2.imshow(states.T)
    #ax2.set_ylabel('Neuron states',fontsize=fsz)
    ax2.set_prop_cycle('color',['black','black','black','red','blue'])
    ax2.plot(range(Ydesired.shape[0]),Ydesired+arange(5)*2,linewidth=lw) #c=['black','black','black','red','blue'])
    ax2.set_ylabel('Ideal output',fontsize=fsz)
    ax2.set_yticks([0,2,4,6,8])
    ax2.set_yticklabels(['left','mid','right','red','blue'],fontsize=fsz)
    ax2.grid()
    ax3.set_prop_cycle('color',['black','black','black','red','blue'])
    ax3.plot(range(Yout.shape[0]),Yout+arange(5)*2,linewidth=lw) #c=['black','black','black','red','blue'])
    ax3.set_ylabel('Actual output',fontsize=fsz)
    ax3.set_yticks([0,2,4,6,8])
    ax3.set_yticklabels(['left','mid','right','red','blue'],fontsize=fsz)
    ax3.set_ylim(ax2.get_ylim())
    ax3.set_xlim(0,Yout.shape[0])
    ax3.set_xlabel('Time')
    ax3.grid()
    plt.tight_layout()
    plt.savefig(figfilename)
    #plt.show()

def make_figure_zoom(Xin,Ydesired,Yout,States,indexwhere,figfilename='zoom.png'):
    fig,(ax1,ax2,ax3)=plt.subplots(nrows=3,ncols=1,dpi=150,figsize=(5,6),sharex=True)
    fsz = 10
    lw = 0.9
    ax1.tick_params(axis='both', which='major', labelsize=fsz)
    ax1.tick_params(axis='both', which='minor', labelsize=fsz)
    ax2.tick_params(axis='both', which='major', labelsize=fsz)
    ax2.tick_params(axis='both', which='minor', labelsize=fsz)
    ax3.tick_params(axis='both', which='major', labelsize=fsz)
    ax3.tick_params(axis='both', which='minor', labelsize=fsz)
    ax1.set_prop_cycle('color',['red','blue'])
    ax1.plot(range(Xin.shape[0]),Xin+arange(6)*2,linewidth=lw) #c=['red','blue','red','blue','red','blue'])
    ax1.set_yticks([0,2,4,6,8,10])
    ax1.set_yticklabels(['left red','left blue','mid red','mid blue','right red','right blue'],fontsize=fsz)
    ax1.set_ylabel('Test input',fontsize=fsz)
    ax1.grid()
    #ax2.plot(range(States.shape[0]),States, linewidth=0.5)
    #ax2.imshow(states.T)
    #ax2.set_ylabel('Neuron states',fontsize=fsz)
    ax2.set_prop_cycle('color',['black','black','black','red','blue'])
    ax2.plot(range(Ydesired.shape[0]),Ydesired+arange(5)*2,linewidth=lw) #c=['black','black','black','red','blue'])
    ax2.set_ylabel('Ideal output',fontsize=fsz)
    ax2.set_yticks([0,2,4,6,8])
    ax2.set_yticklabels(['left','mid','right','red','blue'],fontsize=fsz)
    ax2.grid()
    ax3.set_prop_cycle('color',['black','black','black','red','blue'])
    ax3.plot(range(Yout.shape[0]),Yout+arange(5)*2,linewidth=lw) #c=['black','black','black','red','blue'])	
    ax3.set_ylabel('Actual output',fontsize=fsz)
    ax3.set_yticks([0,2,4,6,8])
    ax3.set_yticklabels(['left','mid','right','red','blue'],fontsize=fsz)
    ax3.set_ylim(ax2.get_ylim())
    
    #zoom around the area where the CPP has been found
    xmin = round(indexwhere-250,-2) 
    xmax = round(indexwhere+250,-2)
    #draw threshold lines
    for y in (2*arange(5)+0.5):
        ax3.plot([xmin,xmax],[y,y],'--',linewidth=0.75,alpha=0.8,color='green', zorder=-1)
    
    ax3.set_xlim(xmin,xmax)	#ax4.set_xlim(0,Yout.shape[0])
    ax3.set_xlabel('Time')
    ax3.grid()
    plt.tight_layout()
    plt.savefig(figfilename)
    #plt.show()


def find_long_distance_connections(W):
    """
    Find the number of long-distance feed forward (ldff) connections in the ESN.
    i-+->j-+->k
    |----+----^  <<--(i) connects to (k) via a positive ldff connection.
    """
    num_ldff = zeros(W.shape[0])
    for thisneuron in range(W.shape[0]): #for all neurons do
        all_noted = [] # to save processing time, see below
        #find all neurons that connect to this neuron
        connectsto = where(W[:,thisneuron]>0)[0] #>0: excitatory synapses
        #for all neurons thisneuron fans out too, find out all their downstream neurons
        for c in connectsto: 
            if c in all_noted:
                continue
            all_others = followall(W,c,[])
            count = 0
            for d in all_others[1:]:
                all_noted.append(d) #note that we already processed d, so if it pops up later then there is no need to reprocess
                if W[d,thisneuron]>0: #if d also receives direct input from thisneuron, we have a ldff connection
                    count+=1
        num_ldff[thisneuron] = count
    return num_ldff.sum()
    
#call as followall(esn1.wres,neuronnumber,[])
#returns list with reachable neurons from neuronnumber via positive synapses
def followall(W,thisneuron,foundarray):
    if thisneuron in foundarray:
        return []
    foundarray.append(thisneuron)
    connectsto = where(W[:,thisneuron]>0)[0]
    for c in connectsto:
        if c not in foundarray:
            foundarray = followall(W,c,foundarray)
    return foundarray
    
    
#################	
# main program
#################
if __name__ == '__main__':
    this_id = 0
    seed = 42
    print(sys.argv)
    if len(sys.argv) == 3:
        seed = int(sys.argv[1])
        this_id = sys.argv[2]
    random.seed(seed)
    this_id = str(this_id)
    #to store test results
    alpha_with_cpp = []
    alpha_without_cpp = []
    eigenvalues_with_cpp = []
    eigenvalues_without_cpp = []
    exc_inh_with_cpp = []
    exc_inh_without_cpp = []
    ldff_with_cpp = []
    ldff_without_cpp = []
    
    shift = 20
    found = False
    foundcounter = 0
    n = 0
    while(n<2500):
        print('Process ID: %s | Reservoir number %i: '%(this_id,n),end='')
        n +=1
        #create an input signal (left red, left blue, mid red, mid blue,right red,right blue)
        xtrain,ytrain = make_train_signal3(length=20000,shift=shift)
        #create a reservoir
        esn1 = esn(size_res=200,size_in=6,size_out=5)
        #train and test
        nrmse_train, ztrain, statestrain = esn1.train(xtrain,ytrain)
        #print('nrmse_train=%f'%nrmse_train)
        
        #now make a test signal to look for the color-phi
        xtest,ytest = make_test_signal(length=4000,shift=shift)
        #and test on it
        nrmse_test, ztest, statestest = esn1.test(xtest,ytest)
        #print('nrmse_test=%f'%nrmse_test)
        
        found,indexwhere = check_ghost_present(ztest)
        if found:  
            foundcounter +=1
            print('CPP! no. %i' %foundcounter)
        else:
            print('no CPP.')
      
        ##########################
        # test ESN alpha's
        ##########################
        if found:
            alpha_with_cpp.extend(esn1.alpha)
        else:
            alpha_without_cpp.extend(esn1.alpha)
            
        ##########################
        # test eigenvalues
        ##########################
        eigenvalues = abs(eigvals(esn1.wres))
        if found:
            eigenvalues_with_cpp.extend(eigenvalues)
        else:
            eigenvalues_without_cpp.extend(eigenvalues)
        
        ##################################################
        # test excitatory to inhibitory connections ratio
        ##################################################
        exc_inh = (1.0*(esn1.wres>0).sum())/(1.0*(esn1.wres<0).sum())
        if found:
            exc_inh_with_cpp.append(exc_inh)
        else:
            exc_inh_without_cpp.append(exc_inh)
       
        #############################################
        # test long distance feedforward connections
        #############################################
        ldff = find_long_distance_connections(esn1.wres)
        if found:
            ldff_with_cpp.append(ldff)
        else:
            ldff_without_cpp.append(ldff)
            
           
        #sys.exit(0)

savetxt('alpha_with_cpp_'+this_id+'.dat',array(alpha_with_cpp)) 
savetxt('alpha_without_cpp_'+this_id+'.dat',array(alpha_without_cpp))

savetxt('eigenvalues_with_cpp_'+this_id+'.dat',array(eigenvalues_with_cpp))
savetxt('eigenvalues_without_cpp_'+this_id+'.dat',array(eigenvalues_without_cpp))

savetxt('exc_inh_with_cpp_'+this_id+'.dat',array(exc_inh_with_cpp))
savetxt('exc_inh_without_cpp_'+this_id+'.dat',array(exc_inh_without_cpp))

savetxt('ldff_with_cpp_'+this_id+'.dat',array(ldff_with_cpp))
savetxt('ldff_without_cpp_'+this_id+'.dat',array(ldff_without_cpp))

print('Done process '+this_id+'. Found %i CPP reservoirs.'%foundcounter)
