# Supplementary material for: The color phi phenomenon: Not so special, after all?
Source: PLoS Comput Biol. 2021 Sep 3;17(9):e1009344. doi: 10.1371/journal.pcbi.1009344 (PMC8445478; doi:10.1371/journal.pcbi.1009344)
Supplement: S1 Data — (ZIP) [file pcbi.1009344.s005.zip › S1_Data/colphi_hires/extra_analysis/launcher.py]

#!/usr/bin/python3
#Simple script to launch multiple simulations for extra tests
#(this takes a bit of time)
#Lars Keuninckx
#21/05/2021

#################
# Imports
#################
import os
import subprocess
import glob
from time import sleep
from scipy import  *

#################
# Parameters
#################
script_name = "colphires_extra_test.py" #same cpp esn, but with extra tests
num_instances = 40
testnames = ['alpha','eigenvalues','exc_inh','ldff']

#################
# Functions
#################


#################
# Main
#################
#launch the scripts
random.seed(42) #make reproducible
script_outputs = []
for k in range(num_instances):
    script_output = subprocess.Popen([os.path.realpath(script_name),str(random.randint(1000000)),str(k)])
    print('pid = ',script_output.pid)
    script_outputs.append(script_output)


#wait for scripts to finish
print('Waiting',end='')
busy = True
while (busy):
    print('.',end=None)
    sleep(5)
    busy = False
    for so_ in script_outputs:
        if so_.poll()!=0: 
            busy = True
print('Done!!!')


#collect the result files into 1 
for testname in testnames:
    #filelist_with_cpp = glob.glob('%s_with_cpp_*.dat'%testname)
    #filelist_without_cpp = glob.glob('%s_without_cpp_*.dat'%testname)
    os.system('cat %s_with_cpp_*.dat > %s_with_cpp.all'%(testname,testname))
    os.system('cat %s_without_cpp_*.dat > %s_without_cpp.all'%(testname,testname))


#process the results --> see make_plots.py
#os.system('./make_plots.py')
