# Supplementary material for: The color phi phenomenon: Not so special, after all?
Source: PLoS Comput Biol. 2021 Sep 3;17(9):e1009344. doi: 10.1371/journal.pcbi.1009344 (PMC8445478; doi:10.1371/journal.pcbi.1009344)
Supplement: S1 Data — (ZIP) [file pcbi.1009344.s005.zip › S1_Data/colphi_hires/extra_analysis/make_plots.py]

#!/usr/bin/python3
#Extra analysis on the possible differences between those ESNs that show the CPP and those that don't.
#This script: make the plots
#Lars Keuninckx
#21/05/2021

#Results:
#Number of networks without CPP: 98133
#Number of networks with CPP: 1867
#Ratio: 0.0187

#################
# Imports
#################
import os
import glob
from scipy import  *
import matplotlib.pyplot as plt
from matplotlib.ticker import MaxNLocator
import matplotlib

#################
# Parameters
#################
FONTSIZE = 14
testnames = ['alpha','eigenvalues','exc_inh','ldff']
testtitles = ['Alphas','Eigenvalues','Ratio exc/inh','LDFF']

#################
# Functions
#################
def LoadData():
    datas = []
    for testname in testnames:
        filename_without = testname + '_without_cpp.all'
        filename_with = testname + '_with_cpp.all'
        print('Loading ',filename_with,filename_without)
        without_cpp = genfromtxt(filename_without).flatten()
        with_cpp = genfromtxt(filename_with).flatten()
        datas.append([without_cpp,with_cpp])
    return datas

def MakePlot(datas):
    plt.rc('mathtext', fontset = 'dejavusans') #make sure mathtext uses nice font.
    plt.rc('mathtext', rm='sans')
    matplotlib.rcParams['font.family'] = 'sans-serif' #use Arial for PlosCompBiol
    matplotlib.rcParams['font.sans-serif'] = ['Arial']
    fig, axs = plt.subplots(nrows=1,ncols=4,dpi=150,figsize=(2020/150,(2020+150)/150/4),sharex=False,sharey=False)

    for ax,data in zip(axs,datas):
        ax.violinplot(data,showmeans=True,showmedians=True,showextrema=True,points=20)
        
    for k,ax in enumerate(axs):
        ax.yaxis.grid(True)
        ax.set_xticks([1,2])
        ax.set_xlim([1-0.5,2+0.5])
        ax.set_xticklabels(['w/o CPP','with CPP'],fontsize=FONTSIZE)
        ax.set_xlabel('(%s)'%([chr(97+j) for j in range(5)][k]),fontsize=FONTSIZE+2)
        ax.yaxis.set_major_locator(MaxNLocator(5))
        #ax.set_ylabel('Observed values',fontsize=FONTSIZE)
        for t in ax.get_yticklabels():
            t.set_fontsize(FONTSIZE)
        ax.set_title(testtitles[k],fontsize=FONTSIZE)
        
    plt.tight_layout()
    #plt.show()
    plotname = 'Fig8.png'
    plt.savefig(plotname)
    print('Plot %s saved.'%plotname) 

#################
# Main
#################
if __name__ == "__main__":
    datas = LoadData()
    MakePlot(datas)
    numwithout = len(datas[3][0])
    numwith = len(datas[3][1])
    ratiowwo = numwith/(numwith+numwithout)
    print('Number of networks without CPP: %i'%numwithout)
    print('Number of networks with CPP: %i'%numwith)
    print('Ratio: %3.4f'%ratiowwo)
    
    
    

    
