# Supplementary material for: The color phi phenomenon: Not so special, after all?
Source: PLoS Comput Biol. 2021 Sep 3;17(9):e1009344. doi: 10.1371/journal.pcbi.1009344 (PMC8445478; doi:10.1371/journal.pcbi.1009344)
Supplement: S1 Data — (ZIP) [file pcbi.1009344.s005.zip › S1_Data/colphi_hires/extra_scans/make_plots.py]

#!/usr/bin/python3
#Scan over ESN parameters
#This script: make the plots
#Lars Keuninckx
#06/06/2021


#################
# Imports
#################
import os
import glob
from scipy import  *
import matplotlib.pyplot as plt
from matplotlib.ticker import MaxNLocator
import matplotlib

#################
# Parameters
#################
NUMRESERVOIRSPERPOINT = 200 #see scan script; used 200 per point
FONTSIZE = 14
testnames = ['ressparsity','inputsparsity','spectralradius','inputgamma']
testtitles = ['Reservoir sparsity','Input sparsity','Spectral radius','Input scale']

#################
# Functions
#################
def LoadData():
    datas = []
    for testname in testnames:
        filename = 'results_' + testname + '.dat'
        print('Loading ',filename)
        data = genfromtxt(filename)        
        datas.append(data)
    return datas

def MakePlot(datas):
    plt.rc('mathtext', fontset = 'dejavusans') #make sure mathtext uses nice font.
    plt.rc('mathtext', rm='sans')
    matplotlib.rcParams['font.family'] = 'sans-serif' #use Arial for PlosCompBiol
    matplotlib.rcParams['font.sans-serif'] = ['Arial']
    fig, axs = plt.subplots(nrows=1,ncols=4,dpi=150,figsize=(2020/150,(2020+150)/150/4),sharex=False,sharey=False)

    for ax,data in zip(axs,datas):
        
        #confidence intervals are estimated with Wald's method
        z = 1.96 #95% confidence interval
        errbar = z*sqrt(data[:,1]*(1-data[:,1])/NUMRESERVOIRSPERPOINT)
        #print(errbar.max())
        ax.errorbar(data[:,0],data[:,1],yerr=errbar,elinewidth=1.5,linewidth=2,ms=7,marker='s',capsize=4)#,color='blue')
        
    for k,ax in enumerate(axs):
        ax.yaxis.grid(True)
        ax.xaxis.grid(True)
        ax.yaxis.set_major_locator(MaxNLocator(5))        
        if k==0:
            ax.set_ylabel('Fraction of ESNs with CPP',fontsize=FONTSIZE)
            
        ax.set_xlabel(testtitles[k]+'\n(%s)'%chr(97+k),fontsize=FONTSIZE)
        for t in ax.get_yticklabels():
            t.set_fontsize(FONTSIZE)
        for t in ax.get_xticklabels():
            t.set_fontsize(FONTSIZE)
            
        
    plt.tight_layout()
    #plt.show()
    plotname = 'Fig9.png'
    plt.savefig(plotname)
    print('Plot %s saved.'%plotname) 

#################
# Main
#################
if __name__ == "__main__":
    datas = LoadData()
    MakePlot(datas)
    
    
    

    
