# Supplementary material for: The color phi phenomenon: Not so special, after all?
Source: PLoS Comput Biol. 2021 Sep 3;17(9):e1009344. doi: 10.1371/journal.pcbi.1009344 (PMC8445478; doi:10.1371/journal.pcbi.1009344)
Supplement: S1 Data — (ZIP) [file pcbi.1009344.s005.zip › S1_Data/colphi_hires/extra_scans/results_inputgamma.dat]

# #input_gamma  | fraction of ESNS with CPP [N=200] 
2.000000000000000111e-01 4.499999999999999833e-02
2.874999999999999778e-01 5.000000000000000278e-02
3.750000000000000000e-01 4.000000000000000083e-02
4.624999999999999667e-01 5.000000000000000104e-03
5.500000000000000444e-01 2.000000000000000042e-02
6.374999999999999556e-01 2.500000000000000139e-02
7.249999999999998668e-01 1.000000000000000021e-02
8.125000000000000000e-01 5.000000000000000104e-03
9.000000000000000222e-01 1.499999999999999944e-02
