# Supplementary material for: The color phi phenomenon: Not so special, after all?
Source: PLoS Comput Biol. 2021 Sep 3;17(9):e1009344. doi: 10.1371/journal.pcbi.1009344 (PMC8445478; doi:10.1371/journal.pcbi.1009344)
Supplement: S1 Data — (ZIP) [file pcbi.1009344.s005.zip › S1_Data/colphi_hires/extra_scans/results_inputsparsity.dat]

# #inputsparsity  | fraction of ESNS with CPP [N=200] 
5.000000000000000000e-01 2.999999999999999889e-02
5.500000000000000444e-01 2.999999999999999889e-02
5.999999999999999778e-01 2.999999999999999889e-02
6.500000000000000222e-01 2.500000000000000139e-02
6.999999999999999556e-01 2.000000000000000042e-02
7.500000000000000000e-01 1.499999999999999944e-02
8.000000000000000444e-01 1.499999999999999944e-02
8.500000000000000888e-01 2.500000000000000139e-02
9.000000000000000222e-01 2.500000000000000139e-02
