# Supplementary material for: The color phi phenomenon: Not so special, after all?
Source: PLoS Comput Biol. 2021 Sep 3;17(9):e1009344. doi: 10.1371/journal.pcbi.1009344 (PMC8445478; doi:10.1371/journal.pcbi.1009344)
Supplement: S1 Data — (ZIP) [file pcbi.1009344.s005.zip › S1_Data/masking2/masking2.py]

#!/usr/bin/python3
#draw the vectorfield used in dynamic perceptron with different w self feedback
#dot y = -y + f(w1x +w2y)


import matplotlib.pyplot as plt
import matplotlib

from scipy import *
from scipy import integrate

def f(x):
	if x<-1:
		return -1
	elif x>1:
		return 1
	return x
	

def doty(y):
	return -y + f(w*y)

#parameters
w=1.5	#feedback weight
npoints=401 

Y = linspace(-2,2,npoints)
DOTY = [doty(y) for y in Y]

plt.subplots(nrows=2,figsize=(7.89,7.64),sharex=True)
#plot the dot y
plt.subplot(2,1,1)
#plt.rc('mathtext', fontset = 'cm') #make sure mathtext uses nice font.
#plt.rc('mathtext', rm='serif')

plt.rc('mathtext', fontset = 'dejavusans') #make sure mathtext uses nice font.
plt.rc('mathtext', rm='sans')
matplotlib.rcParams['font.family'] = 'sans-serif' #use Arial for PlosCompBiol
matplotlib.rcParams['font.sans-serif'] = ['Arial']

#plt.margins((0,0.02))
#plt.legend(ncol=3, loc=3)
plt.grid()
plt.xlim(-2,2)
#plt.ylim(-2.,2.)
plt.yticks([-1.0,-0.5,0,0.5,1.0],fontsize=15)
plt.xticks(fontsize=15)
plt.xlabel('$y$', fontsize=15)
plt.ylabel('$dy/dt$', fontsize=15)

plt.plot(Y,DOTY, color='blue',alpha = 1.0, linewidth=2)
plt.plot((-2,2),(0,0), linestyle='--', color='black')

#nice box around this text
#props = dict(boxstyle='round', facecolor='thistle', alpha=1.0)
#h= (max(DOTY)-min(DOTY))*0.9 + min(DOTY)
#plt.text(-1.8,h, r'$\tau \dfrac{dy}{dt} = -y + f(wx),$ $\tau=1$, $w=%1.2f$' %w, fontsize=17, bbox=props)

#plot the equilibria and arrows
sz=12
al=0.75
plt.plot(0,0,marker='o', fillstyle='none', markersize=sz, color='black',alpha=al,linewidth=5)
plt.plot(-1,0,marker='o', fillstyle='full', markersize=sz, color='black',alpha=al)
plt.plot(1,0,marker='o', fillstyle='full', markersize=sz, color='black',alpha=al)
plt.arrow(0.25,0, dx=0.5,dy=0, color='black', linewidth=3, length_includes_head=True, head_width=0.1, head_length=0.1)
plt.arrow(-0.25,0, dx=-0.5,dy=0, color='black', linewidth=3, length_includes_head=True, head_width=0.1, head_length=0.1)
plt.arrow(-1.75,0, dx=0.5,dy=0, color='black', linewidth=3, length_includes_head=True, head_width=0.1, head_length=0.1)
plt.arrow(1.75,0, dx=-0.5,dy=0, color='black', linewidth=3, length_includes_head=True, head_width=0.1, head_length=0.1)

#plot the potential function
plt.subplot(2,1,2)
#instead of making the calculation, lets lazily integrate doty and set the offset so V(y)=zero at zero
VY=array([sum(DOTY[0:k]) for k in range(len(DOTY))])
VY= VY - VY[where(Y==0)] #adjust to zero
plt.grid()
plt.xlim(-2,2)
#plt.ylim(-2,10)
plt.yticks(fontsize=15)
plt.xticks(fontsize=15)
plt.plot(Y,-VY, color='red')
plt.xlabel('$y$', fontsize=15)
plt.ylabel('$V(y)$', fontsize=15)

#plot the annotation
#props = dict(boxstyle='round', facecolor='white', alpha=1.0)
#h= (max(-VY)-min(-VY))*0.9 + min(-VY)
#plt.text( -1.8, h, r'$\tau\dot{y}= -\frac{d}{dy} V(y)$',fontsize=17, bbox=props)

plt.tight_layout()
#plt.savefig('masking2.png')
plt.savefig('Fig2b.png')


#plt.show()
plt.clf() #clear figure
plt.cla()
plt.close()
