# Supplementary material for: The color phi phenomenon: Not so special, after all?
Source: PLoS Comput Biol. 2021 Sep 3;17(9):e1009344. doi: 10.1371/journal.pcbi.1009344 (PMC8445478; doi:10.1371/journal.pcbi.1009344)
Supplement: S1 Data — (ZIP) [file pcbi.1009344.s005.zip › S1_Data/masking4/masking4.py]

#!/usr/bin/python3
#A single dynamic perceptron (DP) with self feedback
#used to show temporal masking

import matplotlib
import matplotlib.pyplot as plt
from scipy import *
from scipy import integrate


#simulation parameters
tbegin=0.0
tend=10.0
numsteps=500 #number of timesteps
stepsize = (tend-tbegin)/numsteps

#parameters
tau=1.0	#timescale of neuron
w1=1.5	#self-feedback weight
w2=1.5	#input weight

strengths = [-0.5,-1.,-1.5,-2.0]
	
#nonlinearity is a linear threshold function
def f(x):
	if x<-1.:
		return -1.
	if x>1.0:
		return 1.
	return x
	
def dY_dt(Y, t=0):
	    """ Return system change rate and also set the output """
	    
	    x_ = x[where(T<=t)[0][-1]]
	    
	    return  array([ (-Y[0] + f(w1*Y[0] + w2*x_)) / tau])


#
#plt.rc('mathtext', fontset = 'cm') #make sure mathtext uses nice font.
#plt.rc('mathtext', rm='serif')
#fig, axes = plt.subplots(nrows=2,figsize=(6.2,6.)) 

plt.rc('mathtext', fontset = 'dejavusans') #make sure mathtext uses nice font.
plt.rc('mathtext', rm='sans')
matplotlib.rcParams['font.family'] = 'sans-serif' #use Arial for PlosCompBiol
matplotlib.rcParams['font.sans-serif'] = ['Arial']
fig, axes = plt.subplots(nrows=2,figsize=(7.89,7.64)) 


ax1, ax2 = axes
for k,s in enumerate(strengths):
	#build the time array
	T = linspace(tbegin, tend, numsteps)
	#build the input
	x = zeros_like(T)
	x[(T>1) & (T<1.5) ] = 1.0
	x[(T<2.5) & (T>2)] = s
	
	#do a single simulation
	Y0 = array([0])         		# initials conditions.
	Y, infodict = integrate.odeint(dY_dt, Y0, T, hmax=stepsize, full_output=True)	
	y, = Y.T	

	ax1.plot(T,x, color='green',alpha = 1.0, linewidth=1.5,)
	
	ax1.annotate('%i'%(k+1),(3.0,s-0.1),bbox={"boxstyle" : "circle", "color":"grey"})
	
	ax2.plot(T,y, color='blue',alpha = 1.0, linewidth=1.5) 
	ax2.annotate('%i'%(k+1),(k/2+6.1,y[where(T<=9.)[0][-1]]-0.1),bbox={"boxstyle" : "circle", "color":"grey"})
	
	

ax1.set_xlim(tbegin,tend)
ax1.set_ylim(-2.5,2)
ax1.set_yticks([-2.0,-1,0,1,2])
ax1.grid()		
ax1.set_xlabel('Time', fontsize=15)
ax1.set_ylabel('$x(t)$', fontsize=15)
ax1.annotate('prime',(0.5,1.2),fontsize=15)
ax1.annotate('masks',(2.5,0.2),fontsize=15)

for tick in ax1.xaxis.get_major_ticks():
                tick.label.set_fontsize(15) 
for tick in ax1.yaxis.get_major_ticks():
                tick.label.set_fontsize(15) 


ax2.plot([0,10],[1,1],'--', color='black')
ax2.plot([0,10],[-1,-1],'--', color='black')
ax2.set_xlim(tbegin,tend)
ax2.set_ylim(-2.,2)
ax2.set_yticks([-2.0,-1,0,1,2])
ax2.grid()		
ax2.set_xlabel('Time', fontsize=15)
ax2.set_ylabel('$y(t)$', fontsize=15)
ax2.annotate('$y^{*}=+1$',(8.2,1.15),fontsize=15)
ax2.annotate('$y^{*}=-1$',(8.2,-1.4),fontsize=15)
for tick in ax2.xaxis.get_major_ticks():
                tick.label.set_fontsize(15) 
for tick in ax2.yaxis.get_major_ticks():
                tick.label.set_fontsize(15) 


plt.tight_layout()
plt.savefig('Fig2d.png')#,dpi=600)
plt.close('all')
