# Supplementary material for: The color phi phenomenon: Not so special, after all?
Source: PLoS Comput Biol. 2021 Sep 3;17(9):e1009344. doi: 10.1371/journal.pcbi.1009344 (PMC8445478; doi:10.1371/journal.pcbi.1009344)
Supplement: S1 Data — (ZIP) [file pcbi.1009344.s005.zip › S1_Data/phi/extra_scan/phi_scan_amplitude_interval.py]

#!/usr/bin/python3
#"Ghost" perception of Phi phenomenon explained as weak, fast feedforward priming paths
#This script: create scan over amplitude/interval to see dependence of phi phenomenon
#Lars Keuninckx
#06/06/2021

import matplotlib
import matplotlib.pyplot as plt
from scipy import *
from scipy import integrate
import os,sys


############################
#simulation parameters
############################
tbegin = 0.0
tend = 300.0
stepsperunittime = 50
numsteps = int(stepsperunittime * (tend - tbegin)) # number of timesteps
stepsize = (tend-tbegin)/numsteps
T = linspace(tbegin, tend, numsteps)

perceptualthreshold = 0.5
numpoints = 40 #in each dimension of the plot

############################
#neuron parameters
############################
# timescales of the a and b neurons 
# for now keep taus constant
taua = 2.5
taub = 2.5
tauc = 2.5
taue = 0.5

#initial weights
wxa = 1.0
wab = 1.0
#wba = 1.5
biasa = 0.0
biasb = 0.0
biase = -0.4 #threshold of the excitable unit

#the feedback spatially down and up connections
wcouple = 0.3


############################	
# nonlinearities
############################
# can be interpreted as rate-encoding: 0 = 0, 1 = max rate
# negative rates can't happen
def f(x):
    if x<0:
        return 0.
    if x>1.0:
        return 1.
    return x


############################
# define the system
############################
def dS_dt(S, t=0):
    ya1 = S[0]
    yb1 = S[1]
    ya2 = S[2]
    yb2 = S[3]
    ya3 = S[4]
    yb3 = S[5]
    yc1 = S[6]
    yc2 = S[7]
    yc3 = S[8]
    yd1 = S[9]
    yd2 = S[10]
    yd3 = S[11]
    ye1 = S[12]
    ye2 = S[13]
    ye3 = S[14]
    
    x1_ = x1[int(t/stepsize)-1]
    x2_ = x2[int(t/stepsize)-1]
    x3_ = x3[int(t/stepsize)-1]
    
    ya1dot = (-ya1 + f(wxa * x1_ + biasa)) / taua 
    yb1dot = (-yb1 + f(wab * ya1 + biasb)) / taub 
    yd1dot = (-yd1 + f(wab * yb1 + biasb)) / taub
    ye1dot = (-ye1 + f(wab * yd1 + biase + wcouple * yc2 + 1.0  * ye1)) / taue
    yc1dot = (-yc1 + f(10 * ya1 + 0.80*yc1))/ tauc #fast one for 'afterglow'    
    
    ya2dot = (-ya2 + f(wxa * x2_ + biasa)) / taua 
    yb2dot = (-yb2 + f(wab * ya2 + biasb)) / taub 
    yd2dot = (-yd2 + f(wab * yb2 + biasb)) / taub
    ye2dot = (-ye2 + f(wab * yd2 + biase + wcouple * yc3 + wcouple * yc1 + 1.0 * ye2)) / taue
    yc2dot = (-yc2 + f(10 * ya2 + 0.80*yc2))/ tauc 
    
    ya3dot = (-ya3 + f(wxa * x3_ + biasa)) / taua 
    yb3dot = (-yb3 + f(wab * ya3 + biasb)) / taub 
    yd3dot = (-yd3 + f(wab * yb3 + biasb)) / taub
    ye3dot = (-ye3 + f(wab * yd3 + biase + wcouple * yc2 + 1.0 * ye3)) / taue
    yc3dot = (-yc3 + f(10 * ya3 + 0.80*yc3))/ tauc 
    
    return array([ya1dot,yb1dot,ya2dot,yb2dot,ya3dot,yb3dot,yc1dot,yc2dot,yc3dot,yd1dot,yd2dot,yd3dot,ye1dot,ye2dot,ye3dot])

    
############################
#functions
############################
def sample(A,numsamples=5):
    return A[0::len(A)//(numsamples-1)]


############################
#do the simulation
############################
#shiftarray = [100,75,50,25,10,8,6,4,2,2,2] #for gif
ghost_seen = False
ghost_duration = 0
strength = 0.75
shiftarray = linspace(0,20,numpoints)
strengtharray = strength + linspace(-0.24,0.24,numpoints) 
strengthratios = []
result_amplitude_interval = zeros((numpoints,numpoints))
for k,strength_ in enumerate(strengtharray):
    for l,shift_ in enumerate(shiftarray):
        
        #prepare the strength arrays
        strength1_ = strength_
        strength3_ = 2*strength - strength_
        strengthratios.append(strength1_/strength3_)
        
        x1 = array([ strength1_*(t>=50 and t<=100) for t in T])
        x2 = array([ 0*(t>=125 and t<=175) for t in T]) #0* because we only want two inputs active 
        x3 = array([ strength3_*(t>=100+shift_ and t<=150+shift_) for t in T])
        
        #do a single simulation
        S0 = array([0,0,0,0,0,0,0,0,0,0,0,0,0,0,0]) #initials conditions.
        S, infodict = integrate.odeint(dS_dt, S0, T, hmax=stepsize, full_output=1, h0=stepsize)
        #infodict['message'] # >>> 'Integration successful.' if argument full_output=True
        ya1,yb1,ya2,yb2,ya3,yb3,yc1,yc2,yc3,yd1,yd2,yd3,ye1,ye2,ye3 = S.T	

        #subsample to save some time
        data = vstack((T,x1,x2,x3,ya1,yb1,ya2,yb2,ya3,yb3,yc1,yc2,yc3,yd1,yd2,yd3,ye1,ye2,ye3)).T[::4,:]
        #savetxt('out.dat', data)

        #to plot the data
        t = data[:,0]
        x1 = data[:,1] 
        x2 = data[:,2]	
        x3 = data[:,3]	
        ya1 = data[:,4]
        yb1 = data[:,5]
        ya2 = data[:,6]
        yb2 = data[:,7]
        ya3 = data[:,8]
        yb3 = data[:,9]
        yc1 = data[:,10]
        yc2 = data[:,11]
        yc3 = data[:,12]
        yd1 = data[:,13]
        yd2 = data[:,14]
        yd3 = data[:,15]
        ye1 = data[:,16]
        ye2 = data[:,17]
        ye3 = data[:,18]

        #ye2 is the middle output
        #is a ghost detected?
        ghost_seen = False
        if (ye2.max()>perceptualthreshold):
            #look at where it comes 
            index = 0
            current = 0
            found = False
            while(not found):
                if ye2[current]<perceptualthreshold and ye2[current+1]>=perceptualthreshold:
                    found = True
                    index = current+1
                else: 
                    current +=1
            #where we see the ghost, are left and right input below threshold?
            if ye1[index]<perceptualthreshold and ye3[index]<perceptualthreshold:
                ghost_seen = True
        
        if ghost_seen:
            ghost_duration = (1.0*(ye2>=perceptualthreshold)).sum()/stepsperunittime
            result_amplitude_interval[l,k] = ghost_duration #store the ghost duration
        
        #if ghost_seen:
        #    sys.exit(0)
        
        print(strength_,shift_,ghost_seen,ghost_duration)    


strengthratios = array(strengthratios)
############################
# plot
############################
FONTSIZE=14
CMAP = 'hot'
plt.rc('mathtext', fontset = 'dejavusans') #make sure mathtext uses nice font
plt.rc('mathtext', rm='sans')
matplotlib.rcParams['font.family'] = 'sans-serif' 
matplotlib.rcParams['font.sans-serif'] = ['Arial']
fig = plt.figure(figsize=(6,5))
plt.imshow(result_amplitude_interval,cmap=CMAP,aspect='auto')
plt.xlabel('Ratio  $x_a/x_c$',fontsize=FONTSIZE+2)
plt.ylabel('Input shift $t_{in,c}-t_{end,a}$',fontsize=FONTSIZE)
plt.xticks(sample(arange(numpoints)),labels=['%3.2f'%l for l in sample(strengthratios)],fontsize=FONTSIZE) # ratio of amplitudes c/a
plt.yticks(sample(arange(numpoints)),labels=['%i'%l for l in sample(shiftarray)],fontsize=FONTSIZE) #interval tin,c - tend,a, 100 is end time of a
cbar = plt.colorbar(shrink=1.0,orientation='vertical')
#adapt colorbar labelsizes
for t in cbar.ax.get_yticklabels():
     t.set_fontsize(FONTSIZE)

plt.title('Ghost duration',fontsize=FONTSIZE)
plt.tight_layout()
plt.savefig('phi_scan_amplitude_interval.png')

#save numerical results
#savetxt('scan_phi_amplitude_interval.dat',result_amplitude_interval)
#savetxt('interval_array.dat',shiftarray)
#savetxt('strength_array.dat',strengtharray)
