# Supplementary material for: The color phi phenomenon: Not so special, after all?
Source: PLoS Comput Biol. 2021 Sep 3;17(9):e1009344. doi: 10.1371/journal.pcbi.1009344 (PMC8445478; doi:10.1371/journal.pcbi.1009344)
Supplement: S1 Data — (ZIP) [file pcbi.1009344.s005.zip › S1_Data/phi/phi_3_inputs_fig4b.py]

#!/usr/bin/python3
#"Ghost" perception of Phi phenomenon explained as weak, fast feedforward priming paths
#This file: Fig4b, 3 inputs together.

import matplotlib
import matplotlib.pyplot as plt
from scipy import *
from scipy import integrate
import os,sys

############################
#simulation parameters
############################
tbegin = 0.0
tend = 300.0
stepsperunittime = 50
numsteps = int(stepsperunittime * (tend - tbegin)) # number of timesteps
stepsize = (tend-tbegin)/numsteps
T = linspace(tbegin, tend, numsteps)


############################
#neuron parameters
############################
# timescales of the a and b neurons 
# for now keep taus constant
taua = 2.5
taub = 2.5
tauc = 2.5
taue = 0.5

#initial weights
wxa = 1.0
wab = 1.0
#wba = 1.5
biasa = 0.0
biasb = 0.0
biase = -0.4 #threshold of the excitable unit

#the feedback spatially down and up connections
wcouple = 0.3


############################
# inputs
############################
strength = 0.75
shift = 100

x1 = array([ strength*(t>=50 and t<=100) for t in T])
x2 = array([ strength*(t>=125 and t<=175) for t in T])  #0* for just two
x3 = array([ strength*(t>=100+shift and t<=150+shift) for t in T])

############################	
# nonlinearities
############################
# can be interpreted as rate-encoding: 0 = 0, 1 = max rate
# negative rates can't happen
def f(x):
    if x<0:
        return 0.
    if x>1.0:
        return 1.
    return x

############################
# define the system
############################
def dS_dt(S, t=0):
    ya1 = S[0]
    yb1 = S[1]
    ya2 = S[2]
    yb2 = S[3]
    ya3 = S[4]
    yb3 = S[5]
    yc1 = S[6]
    yc2 = S[7]
    yc3 = S[8]
    yd1 = S[9]
    yd2 = S[10]
    yd3 = S[11]
    ye1 = S[12]
    ye2 = S[13]
    ye3 = S[14]
    
    x1_ = x1[int(t/stepsize)-1]
    x2_ = x2[int(t/stepsize)-1]
    x3_ = x3[int(t/stepsize)-1]
    
    ya1dot = (-ya1 + f(wxa * x1_ + biasa)) / taua 
    yb1dot = (-yb1 + f(wab * ya1 + biasb)) / taub 
    yd1dot = (-yd1 + f(wab * yb1 + biasb)) / taub
    ye1dot = (-ye1 + f(wab * yd1 + biase + wcouple * yc2 + 1.0  * ye1)) / taue 
    yc1dot = (-yc1 + f(10 * ya1 + 0.80*yc1))/ tauc #fast one for 'afterglow'
    
    
    ya2dot = (-ya2 + f(wxa * x2_ + biasa)) / taua 
    yb2dot = (-yb2 + f(wab * ya2 + biasb)) / taub 
    yd2dot = (-yd2 + f(wab * yb2 + biasb)) / taub
    ye2dot = (-ye2 + f(wab * yd2 + biase + wcouple * yc3 + wcouple * yc1 + 1.0 * ye2)) / taue
    yc2dot = (-yc2 + f(10 * ya2 + 0.80*yc2))/ tauc 
    
    ya3dot = (-ya3 + f(wxa * x3_ + biasa)) / taua 
    yb3dot = (-yb3 + f(wab * ya3 + biasb)) / taub 
    yd3dot = (-yd3 + f(wab * yb3 + biasb)) / taub
    ye3dot = (-ye3 + f(wab * yd3 + biase + wcouple * yc2 + 1.0 * ye3)) / taue
    yc3dot = (-yc3 + f(10 * ya3 + 0.80*yc3))/ tauc 
    return array([ya1dot,yb1dot,ya2dot,yb2dot,ya3dot,yb3dot,yc1dot,yc2dot,yc3dot,yd1dot,yd2dot,yd3dot,ye1dot,ye2dot,ye3dot])
    
############################
#do the simulation
############################
x1 = array([ strength*(t>=50 and t<=100) for t in T])
x2 = array([ strength*(t>=125 and t<=175) for t in T]) #middle input
x3 = array([ strength*(t>=100+shift and t<=150+shift) for t in T])

S0 = array([0,0,0,0,0,0,0,0,0,0,0,0,0,0,0]) #initials conditions.
S, infodict = integrate.odeint(dS_dt, S0, T, hmax=stepsize, full_output=1, h0=stepsize)
#infodict['message'] # >>> 'Integration successful.' if argument full_output=True
ya1,yb1,ya2,yb2,ya3,yb3,yc1,yc2,yc3,yd1,yd2,yd3,ye1,ye2,ye3 = S.T	

#subsample to save some time
data = vstack((T,x1,x2,x3,ya1,yb1,ya2,yb2,ya3,yb3,yc1,yc2,yc3,yd1,yd2,yd3,ye1,ye2,ye3)).T[::4,:]
#savetxt('out.dat', data)

#to plot the data
t = data[:,0]
x1 = data[:,1] 
x2 = data[:,2]	
x3 = data[:,3]	
ya1 = data[:,4]
yb1 = data[:,5]
ya2 = data[:,6]
yb2 = data[:,7]
ya3 = data[:,8]
yb3 = data[:,9]
yc1 = data[:,10]
yc2 = data[:,11]
yc3 = data[:,12]
yd1 = data[:,13]
yd2 = data[:,14]
yd3 = data[:,15]
ye1 = data[:,16]
ye2 = data[:,17]
ye3 = data[:,18]


plt.figure(num=1, figsize=(6,6.5),dpi=300)
plt.subplot(3,1,1)
plt.grid()
#plt.margins((0,0.02))

#plt.rc('mathtext', fontset = 'cm') #make sure mathtext uses nice font.
#plt.rc('mathtext', rm='serif')
plt.rc('mathtext', fontset = 'dejavusans')
plt.rc('mathtext', rm='sans')
matplotlib.rcParams['font.family'] = 'sans-serif' #use Arial
matplotlib.rcParams['font.sans-serif'] = ['Arial']

plt.xlim(0,tend)
plt.ylim(-0.1,1.1)
plt.ylabel('Inputs', fontsize=14)
plt.plot(t,x1, color='red',alpha = 0.8, linewidth=1.5, label='$x_a$') 
plt.plot(t,x2, color='green',alpha = 0.8, linewidth=1.5, label='$x_b$') 
plt.plot(t,x3, color='blue',alpha = 0.8, linewidth=1.5, label='$x_c$') 
plt.legend(fontsize=12, shadow=False, fancybox=True, facecolor='white',handlelength=0.75, columnspacing=0.5, ncol=3, loc='upper right')#bbox_to_anchor=(0., 1.02, 1., .102), loc=3)

#plot the percepts
plt.subplot(3,1,3)
plt.grid()
plt.xlim(0,tend)
plt.ylim(-0.1,1.5)
plt.xlabel('Time', fontsize=14) 
plt.ylabel('Outputs', fontsize=14)

plt.plot(t,ye1,'r-',alpha =0.8, linewidth=1.5, label='$y_a$') 
plt.plot(t,ye2,'g-',alpha = 0.8, linewidth=1.5, label='$y_b$') 
plt.plot(t,ye3,'b-',alpha =0.8, linewidth=1.5, label='$y_c$')
plt.plot([tbegin,tend],[0.5,0.5],color='black',linestyle='--',linewidth=1.75,label=None)
plt.text(5,0.55,'threshold')

#plt.plot(t,wcouple*ya3 + wcouple*ya1, 'm:', alpha = 0.8, linewidth=1.5, label='$test$') 
plt.legend(fontsize=12, shadow=False, fancybox=True, facecolor='white',handlelength=0.75, columnspacing=0.5, ncol=3, loc='upper right')#bbox_to_anchor=(0., 1.02, 1., .102), loc=3)

plt.subplot(3,1,2)
plt.grid()
plt.xlim(0,tend)
plt.ylim(-0.1,1.5)
plt.ylabel('Primers', fontsize=14)
plt.plot(t,yc1, 'r-', alpha = 0.8, linewidth=1.5, label='$p_a$') 
plt.plot(t,yc2, 'g-', alpha = 0.8, linewidth=1.5, label='$p_b$') 
plt.plot(t,yc3, 'b-', alpha = 0.8, linewidth=1.5, label='$p_c$') 
plt.plot([tbegin,tend],[-biase,-biase],color='black',linestyle='--',linewidth=1.75,label=None)
plt.text(5,0.45,'activation\nthreshold')

plt.plot(t,wcouple*yc3 + wcouple*yc1, 'k:', alpha = 1.0, linewidth=1.5, label='priming $y_b$') 
plt.legend(fontsize=12, shadow=False, fancybox=True, facecolor='white',handlelength=0.75, columnspacing=0.5, ncol=4, loc='upper right')#bbox_to_anchor=(0., 1.02, 1., .102), loc=3)

plt.tight_layout()
plt.savefig('Fig4b.png')
