# Supplementary material for: The color phi phenomenon: Not so special, after all?
Source: PLoS Comput Biol. 2021 Sep 3;17(9):e1009344. doi: 10.1371/journal.pcbi.1009344 (PMC8445478; doi:10.1371/journal.pcbi.1009344)
Supplement: S1 Data — (ZIP) [file pcbi.1009344.s005.zip › S1_Data/timereversal/timereversal1.py]

#!/usr/bin/python3
#stimulus-response time reversal simulation demonstration

import matplotlib
import matplotlib.pyplot as plt
from scipy import *
from scipy import integrate
#from scipy.signal.windows import triang

import os,sys

FONTSIZE=14

############################
#simulation parameters
############################
tbegin = 0.0
tend = 80.0
tottime = tend - tbegin
numsteps = int(25 * (tend - tbegin)) # number of timesteps
stepsize = (tend-tbegin)/numsteps
T = linspace(tbegin, tend, numsteps)

############################
#neuron parameters
############################
# timescales of the a,b,c neurons
# for the moment keep taus constant
taua1 = 2.0
taub1 = 2.0

taua2= 10
taub2= 10

#weights
wxaa1 = 1.0	#input strenghts
wxbb1 = 1.0

wa1a1 = 2.0	#feedback first stage
wb1b1 = 2.0

wa2a2 = 2.0	#feedback second stage
wb2b2 = 2.0

wa1a2 = 1.0	#feedforward within stages
wb1b2 = 1.0

wxab2 = -2.0	#crossed inhibitory weight from input: 'long distance feedforward connection'
wxba2 = -2.0

biasa1 = -0.5
biasb1 = -0.5

biasa2 = -0.5
biasb2 = -0.5

############################
# inputs
############################
#define a rectangular stimulation
strength = 0.75
duration = 21 # make uneven
xa = zeros(numsteps) 
xb = zeros(numsteps) 
totime = lambda t: int(t/stepsize)
xa[totime(10):totime(20)] = strength
xb[totime(21):totime(31)] = strength

############################	
# nonlinearities
############################
# can be interpreted as rate-encoding: 0 = 0, 1 = max rate
# negative rates can't happen
def f(x):
	if x<0:
		return 0.
	if x>1.0:
		return 1.
	return x

############################
# define the system
############################
def dS_dt(S, t=0):
	ya1 = S[0]
	yb1 = S[1]
	ya2 = S[2]
	yb2 = S[3]
	
	xa_ = xa[int(t/stepsize)-1]
	xb_ = xb[int(t/stepsize)-1]
	
	ya1dot = (-ya1 + f(wxaa1*xa_ + wa1a1*ya1 + biasa1))/taua1
	yb1dot = (-yb1 + f(wxbb1*xb_ + wb1b1*yb1 + biasb1))/taub1 
	
	ya2dot = (-ya2 + f(wa1a2*ya1 + wa2a2*ya2 + wxba2*xb_ + biasa2))/taua2
	yb2dot = (-yb2 + f(wb1b2*yb1 + wb2b2*yb2 + wxab2*xa_ + biasb2))/taub2

	return array([ya1dot, yb1dot,ya2dot,yb2dot])
	
############################
# run the system
############################
S0 = array([0,0,0,0]) #initials conditions.
S, infodict = integrate.odeint(dS_dt, S0, T, hmax=stepsize, full_output=True)
#infodict['message'] # >>> 'Integration successful.' if argument full_output=True
ya1, yb1, ya2, yb2  = S.T	

U = vstack((xa.T,xb.T,ya1,yb1,ya2,yb2)).T
#savetxt('out.dat', U)
#sys.exit(0)

############################
# plot
############################

plt.rc('mathtext', fontset = 'dejavusans') #make sure mathtext uses nice font.
plt.rc('mathtext', rm='sans')
matplotlib.rcParams['font.family'] = 'sans-serif' #use Arial for PlosCompBiol
matplotlib.rcParams['font.sans-serif'] = ['Arial']

#plt.rc('mathtext', fontset = 'cm') #make sure mathtext uses a nice font.
#plt.rc('mathtext', rm='serif')

labels = ['$x_a$', '$x_b$', '$y_{a1}$', '$y_{b1}$', '$y_{a2}$', '$y_{b2}$']
colors = ['red','blue','red','blue','red','blue']

fig, axes = plt.subplots(nrows=len(labels), sharex=True)
fig.set_size_inches(6,6)
for k,u in enumerate(U.T):
	ax = axes[k]
	label = labels[k]
	ax.plot(T,u,c=colors[k])
	ax.grid()
	ax.set_ylabel(label,fontsize=FONTSIZE)
	ax.set_ylim(-0.1,1.1)
	ax.set_yticks([0,1.0])
	
ax = axes[-1]	 
ax.set_xlabel('Time',fontsize=FONTSIZE)
ax.set_xticks(arange(tbegin,tend + 0.1*tottime,10))
xmin = tbegin - 0.02*tottime
xmax = tend + 0.02*tottime
ax.set_xlim(xmin, xmax)
#draw threshold perception lines on ya2, yb2
#and put dots on the threshold of perception crossing
ax = axes[-2]
threshold = 0.5
ax.plot([xmin,xmax],[threshold,threshold],linestyle='--',c='black')
ax.text(0,threshold+0.1,'treshold',fontsize=FONTSIZE-2)
tpercepta = where(ya2>=threshold)[0][0]
ax.plot([T[tpercepta]],[ya2[tpercepta]],marker='o',fillstyle='full',mew=2,color=colors[-2], zorder=-1)

ax = axes[-1]
ax.plot([xmin,xmax],[threshold,threshold],linestyle='--',c='black')
ax.text(0,threshold+0.1,'treshold',fontsize=FONTSIZE-2)
tperceptb = where(yb2>=threshold)[0][0]
ax.plot([T[tperceptb]],[yb2[tperceptb]],marker='o',fillstyle='full',mew=2,color=colors[-1], zorder=-1)

plt.tight_layout()

##############################################################################
#draw annotations to make it really really clear there is a reversal of order
##############################################################################
ax = axes[-1]
ax.annotate(s='', xy=(T[tpercepta],0.1),xytext=(T[tpercepta],2.25), xycoords='data',arrowprops=dict(arrowstyle='-',linestyle=':',linewidth=1.25))
ax.annotate(s='', xy=(T[tperceptb],threshold+0.2),xytext=(T[tperceptb],0.1), xycoords='data',arrowprops=dict(arrowstyle='-',linestyle=':',linewidth=1.25))
ax.text(T[max(tperceptb,tpercepta)]+0.3,0.10,'$\Delta t_{out}<0$',fontsize=FONTSIZE-1)
ax.annotate(s='', xy=(T[tpercepta],0.2),xytext=(T[tperceptb],0.2), xycoords='data',arrowprops=dict(arrowstyle='<-',linestyle='-',linewidth=1.25))

ax = axes[1]
tbeginxa = where(xa>=threshold)[0][0]
tbeginxb = where(xb>=threshold)[0][0]
ax.annotate(s='', xy=(T[tbeginxa],0.2),xytext=(T[tbeginxa],1.7), xycoords='data',arrowprops=dict(arrowstyle='-',linestyle=':',linewidth=1.25))
ax.annotate(s='', xy=(T[tbeginxb],0.5),xytext=(T[tbeginxa],0.5), xycoords='data',arrowprops=dict(arrowstyle='->',linestyle='-',linewidth=1.25))
ax.text(T[min(tbeginxb,tbeginxa)]+0.3,0.15,'$\Delta t_{in}>0$',fontsize=FONTSIZE-1)

#plt.savefig('timereversal1.png',dpi=150)
plt.savefig('Fig3e.png',dpi=150) #600
plt.show()
plt.close('all')
sys.exit(0)
