# Supplementary material for: The color phi phenomenon: Not so special, after all?
Source: PLoS Comput Biol. 2021 Sep 3;17(9):e1009344. doi: 10.1371/journal.pcbi.1009344 (PMC8445478; doi:10.1371/journal.pcbi.1009344)
Supplement: S1 Data — (ZIP) [file pcbi.1009344.s005.zip › S1_Data/timereversal/timereversal_scan.py]

#!/usr/bin/python3
#stimulus-response time reversal simulation demonstration

import matplotlib
import matplotlib.pyplot as plt
from scipy import *
from scipy import integrate
#from scipy.signal.windows import triang

import os,sys


FONTSIZE=14

############################
#simulation parameters
############################
tbegin = 0.0
tend = 100.0
tottime = tend - tbegin
numsteps = int(25 * (tend - tbegin)) # number of timesteps
stepsize = (tend-tbegin)/numsteps
T = linspace(tbegin, tend, numsteps)

############################
#neuron parameters
############################
# timescales of the a,b,c neurons
# for the moment keep taus constant
taua1 = 2.0
taub1 = 2.0

taua2= 10
taub2= 10

#weights
wxaa1 = 1.0	#input strenghts
wxbb1 = 1.0

wa1a1 = 2.0	#feedback first stage
wb1b1 = 2.0

wa2a2 = 2.0	#feedback second stage
wb2b2 = 2.0

wa1a2 = 1.0	#feedforward within stages
wb1b2 = 1.0

wxab2 = -2.0	#crossed inhibitory weight from input: 'long distance feedforward connection'
wxba2 = -2.0

biasa1 = -0.5
biasb1 = -0.5

biasa2 = -0.5
biasb2 = -0.5

############################	
# nonlinearities
############################
# can be interpreted as rate-encoding: 0 = 0, 1 = max rate
# negative rates can't happen
def f(x):
	if x<0:
		return 0.
	if x>1.0:
		return 1.
	return x

############################
# define the system
############################
def dS_dt(S, t=0):
	ya1 = S[0]
	yb1 = S[1]
	ya2 = S[2]
	yb2 = S[3]
	
	xa_ = xa[int(t/stepsize)-1]
	xb_ = xb[int(t/stepsize)-1]
	
	ya1dot = (-ya1 + f(wxaa1*xa_ + wa1a1*ya1 + biasa1))/taua1
	yb1dot = (-yb1 + f(wxbb1*xb_ + wb1b1*yb1 + biasb1))/taub1 
	
	ya2dot = (-ya2 + f(wa1a2*ya1 + wa2a2*ya2 + wxba2*xb_ + biasa2))/taua2
	yb2dot = (-yb2 + f(wb1b2*yb1 + wb2b2*yb2 + wxab2*xa_ + biasb2))/taub2

	return array([ya1dot, yb1dot,ya2dot,yb2dot])
	
############################
# run the system
############################
#rectangular stimulation
threshold = 0.5
txabegin = 40
duration = 10
txbbegin_array = arange(0,80,0.5)
strength = 0.75
totime = lambda t: int(t/stepsize)
xa = zeros(numsteps) 
xa[totime(txabegin):totime(txabegin+duration)] = strength

tpercepta = []
tperceptb = []
responsetime_a = []
responsetime_b = []
for txbbegin in txbbegin_array:
	print(txbbegin)
	xb = zeros(numsteps) 
	xb[totime(txbbegin):totime(txbbegin+duration)] = strength
	
	S0 = array([0,0,0,0]) #initials conditions.
	S, infodict = integrate.odeint(dS_dt, S0, T, hmax=stepsize, full_output=True)
	ya1, yb1, ya2, yb2  = S.T	

	tpercepta_ = T[where(ya2>=threshold)[0][0]]
	tperceptb_ = T[where(yb2>=threshold)[0][0]]
	
	tpercepta.append(tpercepta_)
	tperceptb.append(tperceptb_)
	
	responsetime_a.append(tpercepta_-txabegin)
	responsetime_b.append(tperceptb_-txbbegin)
	
responsetime_a = array(responsetime_a)
responsetime_b = array(responsetime_b)
tpercepta = array(tpercepta)
tperceptb = array(tperceptb)

############################
# plot
############################

plt.rc('mathtext', fontset = 'dejavusans') #make sure mathtext uses nice font.
plt.rc('mathtext', rm='sans')
matplotlib.rcParams['font.family'] = 'sans-serif' #use Arial
matplotlib.rcParams['font.sans-serif'] = ['Arial']

plt.figure(figsize=(6,5),dpi=300)

plt.plot(txbbegin_array- txabegin, responsetime_a,c= 'red',label = '$RT_a=t_{out,a}-t_{in,a}$')
plt.plot(txbbegin_array - txabegin, responsetime_b,c= 'blue',label = '$RT_b=t_{out,b}-t_{in,b}$')
plt.plot(txbbegin_array - txabegin, tperceptb-tpercepta,c= 'black',label = '$\Delta t_{out}=t_{out,b}-t_{out,a}$')

plt.plot([-20,20],[-20,20],'--',c='green',zorder=-1,label='no anomaly',)

plt.xlim(-20,20)
plt.ylim(-20,30)
plt.xlabel('$\Delta t_{in}=t_{in,b} - t_{in,a}$',fontsize=FONTSIZE)
plt.ylabel('Response times & difference',fontsize=FONTSIZE)
plt.xticks(fontsize=FONTSIZE)
plt.yticks(fontsize=FONTSIZE)
plt.grid()
plt.legend(loc='best',fontsize=FONTSIZE,ncol=1)
plt.tight_layout()
#plt.savefig('timereversal_scan.png')
plt.savefig('Fig3b.png')
plt.close('all')
sys.exit(0)
