# Supplementary material for: The color phi phenomenon: Not so special, after all?
Source: PLoS Comput Biol. 2021 Sep 3;17(9):e1009344. doi: 10.1371/journal.pcbi.1009344 (PMC8445478; doi:10.1371/journal.pcbi.1009344)
Supplement: S1 Data — (ZIP) [file pcbi.1009344.s005.zip › S1_Data/timereversal/timereversal_scan2.py]

#!/usr/bin/python3
#Stimulus-response time reversal simulation demonstration
#Map of response intervals over stimulus amplitudes and intervals between stimuli
#Lars Keuninckx
#16/05/2021


############################
#imports
############################
import matplotlib
import matplotlib.pyplot as plt
from mpl_toolkits.axes_grid1 import make_axes_locatable
from scipy import *
from scipy import integrate
import os,sys


############################
#functions
############################
def sample(A,numsamples=5):
    return A[0::len(A)//(numsamples-1)]

############################
#simulation parameters
############################
tbegin = 0.0
tend = 120.0
tottime = tend - tbegin
numsteps = int(25 * (tend - tbegin)) # number of timesteps
stepsize = (tend-tbegin)/numsteps
T = linspace(tbegin, tend, numsteps)

numpoints_ratio = 81
numpoints_delay = 81


############################
#neuron parameters
############################
# timescales of the a,b,c neurons
# for the moment keep taus constant
taua1 = 2.0
taub1 = 2.0

taua2= 10
taub2= 10

#weights
wxaa1 = 1.0	#input strenghts
wxbb1 = 1.0

wa1a1 = 2.0	#feedback first stage
wb1b1 = 2.0

wa2a2 = 2.0	#feedback second stage
wb2b2 = 2.0

wa1a2 = 1.0	#feedforward within stages
wb1b2 = 1.0

wxab2 = -2.0	#crossed inhibitory weight from input: 'long distance feedforward connection'
wxba2 = -2.0

biasa1 = -0.5
biasb1 = -0.5

biasa2 = -0.5
biasb2 = -0.5

############################	
# nonlinearities
############################
# can be interpreted as rate-encoding: 0 = 0, 1 = max rate
# negative rates can't happen
def f(x):
	if x<0:
		return 0.
	if x>1.0:
		return 1.
	return x

############################
#other parameters
############################
FONTSIZE=14
CMAP = 'seismic'

############################
# define the system
############################
def dS_dt(S, t=0):
	ya1 = S[0]
	yb1 = S[1]
	ya2 = S[2]
	yb2 = S[3]
	
	xa_ = xa[int(t/stepsize)-1]
	xb_ = xb[int(t/stepsize)-1]
	
	ya1dot = (-ya1 + f(wxaa1*xa_ + wa1a1*ya1 + biasa1))/taua1
	yb1dot = (-yb1 + f(wxbb1*xb_ + wb1b1*yb1 + biasb1))/taub1 
	
	ya2dot = (-ya2 + f(wa1a2*ya1 + wa2a2*ya2 + wxba2*xb_ + biasa2))/taua2
	yb2dot = (-yb2 + f(wb1b2*yb1 + wb2b2*yb2 + wxab2*xa_ + biasb2))/taub2

	return array([ya1dot, yb1dot,ya2dot,yb2dot])
	
############################
# run the system
############################
threshold = 0.5
txabegin = 40 #a starts at 40
duration = 10 #..and lasts until 50
txbbegin_array = txabegin + linspace(-20,20,numpoints_delay)
strength = 0.75 #central strength
totime = lambda t: int(t/stepsize)
strengthb_array = strength + linspace(-0.24,0.24,numpoints_ratio) 
tpercepta = zeros((len(txbbegin_array),len(strengthb_array)))
tperceptb = zeros((len(txbbegin_array),len(strengthb_array)))
responsetime_a = zeros((len(txbbegin_array),len(strengthb_array)))
responsetime_b = zeros((len(txbbegin_array),len(strengthb_array)))
diff_out = zeros((len(txbbegin_array),len(strengthb_array)))
strengthratios = []
#loop over strengths of stimulus b
for k,strengthb in enumerate(strengthb_array):
    #loop over start-times of b
    for l,txbbegin in enumerate(txbbegin_array):
        xb = zeros(numsteps) 
        xb[totime(txbbegin):totime(txbbegin+duration)] = strengthb        
        
        strengtha = 2*strength - strengthb #weaken a as b gets stronger, keep sum constant at 2*strength
        xa = zeros(numsteps) 
        xa[totime(txabegin):totime(txabegin+duration)] = strengtha
        
        S0 = array([0,0,0,0]) #initials conditions.
        S, infodict = integrate.odeint(dS_dt, S0, T, hmax=stepsize, full_output=True)
        ya1, yb1, ya2, yb2  = S.T	

        tpercepta_ = T[where(ya2>=threshold)[0].min()]
        tperceptb_ = T[where(yb2>=threshold)[0].min()]
        
        tpercepta[l,k] = tpercepta_
        tperceptb[l,k] = tperceptb_
        
        diff_out[l,k] =  tperceptb_ - tpercepta_ #alternatively: sign(txbbegin - txabegin)*(tperceptb_-tpercepta_): reversal if < 0 
        
        print("begin b: %f | strength b: %3.3f | strength a: %3.3f | response difference: %3.3f" %(txbbegin,strengthb,strengtha,diff_out[l,k]))
        responsetime_a[l,k] = tpercepta_-txabegin
        responsetime_b[l,k] = tperceptb_-txbbegin
    
    strengthratios.append(strengthb/strengtha)

print('Simulations done!')
"""
#save data if needed
savetxt('tpercepta.dat',tpercepta)
savetxt('tperceptb.dat',tperceptb)
savetxt('responsetime_a.dat',responsetime_a)
savetxt('responsetime_b.dat',responsetime_b)
savetxt('strengthb_array.dat',strengthb_array)
savetxt('txbbegin_array.dat',txbbegin_array)
savetxt('diff_out.dat',diff_out)
"""

############################
# plot
############################
plt.rc('mathtext', fontset = 'dejavusans') #make sure mathtext uses nice font
plt.rc('mathtext', rm='sans')
matplotlib.rcParams['font.family'] = 'sans-serif' #use Arial
matplotlib.rcParams['font.sans-serif'] = ['Arial']
fig = plt.figure(figsize=(6,5))
plt.imshow(diff_out,cmap=CMAP,aspect='auto',vmin=-25,vmax=25)#plot output difference
plt.xlabel('Ratio  $x_b/x_a$',fontsize=FONTSIZE+2)
plt.ylabel('Input interval  $\Delta t_{in} = t_{in,b}-t_{in,a}$',fontsize=FONTSIZE)
plt.xticks(sample(arange(len(strengthratios))),['%3.2f'%l for l in sample(strengthratios)],fontsize=FONTSIZE) # ratio of amplitudes b/a
plt.yticks(sample(arange(len(txbbegin_array))),labels=sample(txbbegin_array) - txabegin,fontsize=FONTSIZE) #interval tin,b - tin,a
cbar = plt.colorbar(shrink=1.0,orientation='vertical')
#cbar.set_ticks([,,])
#cbar.set_ticklabels([,,])
#adapt colorbar labelsizes
for t in cbar.ax.get_yticklabels():
     t.set_fontsize(FONTSIZE)

############################
#draw annotations
############################
zdi = argwhere(txbbegin_array-txabegin==0)[0]
ura = argwhere(array(strengthratios)==1)[0]
plt.plot([0,numpoints_ratio-0.5],[zdi,zdi],'--',color='black',alpha=1.0)
plt.text(0.1,numpoints_delay-68,'a preceeds b   b preceeeds a',color='black',fontsize=FONTSIZE,rotation=90)
plt.plot([ura,ura],[0,numpoints_delay-0.5],'--',color='black',alpha=1.0)
plt.text(4,numpoints_delay-1,'b smaller than a    a smaller than b',color='black',fontsize=FONTSIZE)
plt.title('Output interval $\Delta t_{out} = t_{out,b}-t_{out,a}$',fontsize=FONTSIZE)

plt.tight_layout()
#plt.savefig('timereversal_scan2.png')
plt.savefig('Fig3c.png',dpi=300)
#plt.show()
